# Supplementary material for: Comparative Analysis of Intestinal Inflammation and Microbiota Dysbiosis of LPS-Challenged Piglets between Different Breeds
Source: Animals (Basel). 2024 Feb 20;14(5):665. doi: 10.3390/ani14050665 (PMC10930963; doi:10.3390/ani14050665)
Supplement: Supplementary file 1 [file animals-14-00665-s001.zip › Supplemental Data.xlsx]

## Sheet: Table S1
Table S1: Sample information of Heigai and DLY used in the study
	DLY										Heigai
Group	LPS					CON					LPS					CON
Sample name	D1	D2	D3	D4	D5	D6	D7	D8	D9	D10	H1	H2	H3	H4	H5	H6	H7	H8	H9	H10
Sex	female	male	male	male	male	female	male	female	male	male	male	male	male	female	female	male	male	female	female	male
Weight(Kg)	6.88	6.42	7.22	7.06	7.84	7.42	7.5	6.56	6.96	8	5	5.94	6.72	6.14	4.62	5.64	6.5	6.42	5.38	5.21

## Sheet: Table S2
Table S2: Summary statistics for the 16S rRNA sequencing
Sample ID	Raw_Reads_number (PE)	Clean_Reads_number(PE)	Total_length (bp)	Averager_length (bp)	Q20（%）	Q30（%）
D1	171170	150333	67605128	224	96.79	90.85
D2	104244	94729	42599015	224	97.08	91.02
D3	95444	87977	39564204	224	97.77	92.66
D4	71999	66190	29767071	224	97.51	92.06
D5	74639	69040	31046559	224	97.63	92.27
D6	100434	93013	41826280	224	97.7	92.45
D7	67318	62410	28069067	224	97.72	92.54
D8	100912	92120	41427779	224	97.19	91.4
D9	93370	86041	38692935	224	97.56	92.11
D10	70073	64203	28872560	224	97.45	91.89
H1	99452	91047	40940747	224	97.44	92.02
H2	100828	92494	41591543	224	97.31	91.64
H3	58770	54599	24552637	224	97.59	92.13
H4	87242	80718	36294944	224	97.65	92.33
H5	66308	59209	26635116	224	97.06	90.94
H6	112830	103508	46541720	224	97.3	91.75
H7	88705	81727	36747028	224	97.12	91.23
H8	157663	145794	65565735	224	97.48	92.15
H9	108259	100037	44978736	224	97.36	91.92
H10	97065	88916	39982967	224	97.18	91.5

## Sheet: Table S3
Table S3: Detail informations of the 3291bacterial ASV identified in the study
ASV_ID	D1	D2	D3	D4	D5	D6	D7	D8	D9	D10	H1	H2	H3	H4	H5	H6	H7	H8	H9	H10	Kingdom	Phylum	Class	Order	Family	Genus	Species
ASV1	168	1000	2427	18966	3108	109	9039	506	4470	14227	183	1631	1343	10815	0	216	5058	1938	274	266	k__Bacteria	p__Firmicutes	c__Bacilli	o__Lactobacillales	f__Lactobacillaceae	g__Lactobacillus	s__
ASV2	205	99	4753	2340	154	7764	16400	4749	6322	71	6	7	509	0	1	0	0	0	0	12	k__Bacteria	p__Firmicutes	c__Clostridia	o__Clostridiales	f__Clostridiaceae	g__Sarcina	s__
ASV3	14521	434	141	115	2090	16	65	17	12	0	1722	0	0	22	6607	0	17	0	89	19	k__Bacteria	p__	c__	o__	f__	g__	s__
ASV4	3	21	39	0	0	20	8	123	16	27	150	10117	10827	7533	24	1201	495	3429	904	420	k__Bacteria	p__Firmicutes	c__Bacilli	o__Lactobacillales	f__Lactobacillaceae	g__Lactobacillus	s__
ASV5	80	5853	5665	58	204	7951	57	701	2107	5483	11	196	1129	5	0	0	5	9	1209	12	k__Bacteria	p__Cyanobacteria	c__Cyanobacteriia	o__Chloroplast	f__Chloroplast	g__Chloroplast	s__
ASV6	449	2936	111	367	13	5	242	3584	498	81	11173	339	1805	820	50	79	779	47	1231	277	k__Bacteria	p__Firmicutes	c__Bacilli	o__Lactobacillales	f__Streptococcaceae	g__Streptococcus	s__Streptococcus_hyointestinalis
ASV7	0	0	488	72	0	118	89	609	134	26	204	1451	594	203	20	2257	3235	638	6204	6782	k__Bacteria	p__Firmicutes	c__Bacilli	o__Staphylococcales	f__Gemellaceae	g__Gemella	s__
ASV8	119	4015	1261	68	914	2421	51	2423	5642	3585	0	45	827	0	8	0	15	5	212	0	k__Bacteria	p__Cyanobacteria	c__Cyanobacteriia	o__Chloroplast	f__Chloroplast	g__Chloroplast	s__
ASV9	415	67	57	102	9681	18	16	297	6	0	9	27	18	270	13434	207	10	45	28	303	k__Bacteria	p__Proteobacteria	c__Gammaproteobacteria	o__Enterobacterales	f__Enterobacteriaceae	g__Escherichia-Shigella	s__
ASV10	33	4841	2928	49	129	4706	58	346	1140	2760	5	64	507	8	0	0	3	0	930	0	k__Bacteria	p__Proteobacteria	c__Alphaproteobacteria	o__Rickettsiales	f__Mitochondria	g__Mitochondria	s__
ASV11	7512	24	45	60	18	7	0	7	19	0	0	0	0	0	0	0	2	0	0	0	k__Bacteria	p__	c__	o__	f__	g__	s__
ASV12	51	1902	8	13	2	317	27	68	87	34	8076	121	134	547	9	720	377	109	192	22	k__Bacteria	p__Verrucomicrobiota	c__Chlamydiae	o__Chlamydiales	f__Chlamydiaceae	g__Chlamydia	s__Chlamydia_suis
ASV13	7040	16	46	48	207	0	39	16	17	0	15	0	0	0	0	0	0	0	0	0	k__Bacteria	p__Campilobacterota	c__Campylobacteria	o__Campylobacterales	f__Helicobacteraceae	g__Helicobacter	s__Helicobacter_rappini
ASV14	20	0	379	112	0	0	0	0	997	40	139	4772	190	2360	0	172	3133	72	62	115	k__Bacteria	p__Firmicutes	c__Negativicutes	o__Veillonellales-Selenomonadales	f__Veillonellaceae	g__Veillonella	s__bacterium_RA2114
ASV15	0	14	121	0	0	41	39	78	0	22	64	181	28	18	0	1291	568	250	2158	4607	k__Bacteria	p__Patescibacteria	c__Saccharimonadia	o__Saccharimonadales	f__Saccharimonadales	g__Saccharimonadales	s__TM7_phylum
ASV16	12	1329	1530	0	90	25	71	270	201	389	116	1569	4940	270	0	479	279	648	146	78	k__Bacteria	p__Firmicutes	c__Bacilli	o__	f__	g__	s__
ASV17	0	0	97	0	0	46	0	80	38	0	90	249	127	14	0	398	6259	76	1184	1284	k__Bacteria	p__Firmicutes	c__Bacilli	o__Staphylococcales	f__Gemellaceae	g__Gemella	s__
ASV18	7	1094	1371	0	54	0	31	224	80	280	86	1494	4676	178	22	404	157	550	95	56	k__Bacteria	p__Firmicutes	c__Bacilli	o__Lactobacillales	f__Lactobacillaceae	g__Lactobacillus	s__
ASV19	28	115	58	189	14	74	375	6072	361	432	0	0	0	0	0	7	14	0	102	17	k__Bacteria	p__Firmicutes	c__Bacilli	o__Lactobacillales	f__Streptococcaceae	g__Streptococcus	s__Streptococcus_porcorum
ASV20	22	17	26	86	9043	15	13	15	0	0	0	0	0	0	0	0	0	0	0	0	k__Bacteria	p__Proteobacteria	c__Gammaproteobacteria	o__Enterobacterales	f__Enterobacteriaceae	g__Escherichia-Shigella	s__
ASV21	19	62	48	2449	5014	16	25	230	452	0	0	612	33	0	0	9	70	15	6	128	k__Bacteria	p__Firmicutes	c__Bacilli	o__Lactobacillales	f__Lactobacillaceae	g__Lactobacillus	s__
ASV22	0	0	0	36	0	0	21	0	28	30	297	300	110	2346	25	1288	143	1086	293	50	k__Bacteria	p__Firmicutes	c__Clostridia	o__Peptostreptococcales-Tissierellales	f__Peptostreptococcaceae	g__Terrisporobacter	s__
ASV23	0	20	26	12	0	24	11	136	6	0	78	72	0	66	0	488	178	378	3061	727	k__Bacteria	p__Firmicutes	c__Clostridia	o__Clostridia_UCG-014	f__Clostridia_UCG-014	g__Clostridia_UCG-014	s__Clostridiales_bacterium
ASV24	0	0	177	0	0	0	0	0	505	0	55	2326	97	1124	0	87	1548	0	0	48	k__Bacteria	p__Firmicutes	c__Negativicutes	o__Veillonellales-Selenomonadales	f__Veillonellaceae	g__Veillonella	s__bacterium_RA2114
ASV25	0	0	0	0	0	36	0	0	25	0	4100	0	0	139	0	518	273	0	0	0	k__Bacteria	p__Verrucomicrobiota	c__Chlamydiae	o__Chlamydiales	f__Chlamydiaceae	g__Chlamydia	s__Chlamydia_suis
ASV26	0	0	175	31	0	0	0	0	451	0	67	2163	114	971	0	67	1340	23	22	49	k__Bacteria	p__Firmicutes	c__Negativicutes	o__Veillonellales-Selenomonadales	f__Veillonellaceae	g__Veillonella	s__bacterium_RA2114
ASV27	0	0	0	0	0	32	0	0	9	0	14	166	60	0	0	47	25	2990	175	17	k__Archaea	p__Euryarchaeota	c__Methanobacteria	o__Methanobacteriales	f__Methanobacteriaceae	g__Methanobrevibacter	s__archaeon_enrichment
ASV28	36	409	1810	26	24	50	259	127	1572	1595	0	31	123	0	0	12	18	23	0	77	k__Bacteria	p__Firmicutes	c__Bacilli	o__Lactobacillales	f__Lactobacillaceae	g__Lactobacillus	s__Lactobacillus_mucosae
ASV29	0	0	0	0	0	14	0	172	21	0	78	466	25	17	0	1138	313	183	894	936	k__Bacteria	p__Firmicutes	c__Bacilli	o__Lactobacillales	f__Streptococcaceae	g__Streptococcus	s__Streptococcus_plurextorum
ASV30	0	0	0	0	0	0	0	7	4	0	121	82	10	0	8	2165	53	46	178	965	k__Bacteria	p__Firmicutes	c__Bacilli	o__Erysipelotrichales	f__Erysipelotrichaceae	g__Dielma	s__
ASV31	0	0	0	0	0	11	0	0	26	0	76	47	59	12	0	2632	0	109	171	9	k__Bacteria	p__Firmicutes	c__Bacilli	o__Erysipelotrichales	f__Erysipelotrichaceae	g__Turicibacter	s__
ASV32	0	25	124	58	0	535	146	266	530	129	31	46	30	17	0	410	540	150	586	307	k__Bacteria	p__Firmicutes	c__Bacilli	o__Staphylococcales	f__Gemellaceae	g__Gemella	s__
ASV33	0	0	26	17	0	30	9	169	31	11	54	136	26	121	0	368	707	139	592	854	k__Bacteria	p__Firmicutes	c__Bacilli	o__Erysipelotrichales	f__Erysipelotrichaceae	g__	s__
ASV34	7	18	175	29	0	87	97	350	189	101	177	111	82	96	26	338	400	148	559	266	k__Bacteria	p__Firmicutes	c__Bacilli	o__Lactobacillales	f__Streptococcaceae	g__Streptococcus	s__Streptococcus_suis
ASV35	0	0	0	0	0	0	0	0	0	0	14	0	0	0	0	0	0	0	2723	7	k__Bacteria	p__Firmicutes	c__Bacilli	o__Mycoplasmatales	f__Mycoplasmataceae	g__Mycoplasma	s__Metamycoplasma_sualvi
ASV36	0	0	0	0	0	0	0	0	0	0	0	51	72	0	25	2118	8	76	60	10	k__Bacteria	p__Firmicutes	c__Clostridia	o__Peptostreptococcales-Tissierellales	f__Peptostreptococcaceae	g__	s__
ASV37	19	0	385	227	0	635	1399	168	532	0	0	0	0	0	0	0	0	0	0	0	k__Bacteria	p__Firmicutes	c__Clostridia	o__Clostridiales	f__Clostridiaceae	g__Sarcina	s__
ASV38	0	0	0	0	0	18	9	32	7	3	0	25	0	0	0	324	6	1368	63	0	k__Bacteria	p__Firmicutes	c__Clostridia	o__Lachnospirales	f__Lachnospiraceae	g__Lachnospiraceae_AC2044_group	s__
ASV39	0	40	119	53	0	245	177	396	239	132	63	12	0	0	0	14	162	62	672	116	k__Bacteria	p__Actinobacteriota	c__Actinobacteria	o__Micrococcales	f__Micrococcaceae	g__Rothia	s__
ASV40	0	0	0	16	3	14	0	0	16	16	380	49	13	1505	0	106	40	154	53	0	k__Bacteria	p__Firmicutes	c__Clostridia	o__Clostridiales	f__Clostridiaceae	g__Clostridium_sensu_stricto_1	s__
ASV41	0	26	0	0	13	0	0	0	0	0	153	62	37	399	408	439	151	27	661	0	k__Bacteria	p__Fusobacteriota	c__Fusobacteriia	o__Fusobacteriales	f__Fusobacteriaceae	g__Fusobacterium	s__Fusobacterium_gastrosuis
ASV42	0	0	0	0	0	14	0	19	24	13	581	70	25	522	0	209	28	294	373	46	k__Bacteria	p__Firmicutes	c__Clostridia	o__Peptostreptococcales-Tissierellales	f__Peptostreptococcaceae	g__Romboutsia	s__
ASV43	0	0	0	0	0	0	0	0	0	0	4	11	2	0	0	94	0	1542	13	4	k__Bacteria	p__Firmicutes	c__Bacilli	o__Erysipelotrichales	f__Erysipelotrichaceae	g__	s__
ASV44	0	353	529	10	95	10	36	24	384	246	29	176	699	81	0	48	237	0	24	26	k__Bacteria	p__Firmicutes	c__Bacilli	o__Lactobacillales	f__Lactobacillaceae	g__Lactobacillus	s__Lactobacillus_mucosae
ASV45	0	0	20	26	0	181	10	326	7	0	0	39	0	28	0	37	1183	115	130	172	k__Bacteria	p__Proteobacteria	c__Gammaproteobacteria	o__Burkholderiales	f__Alcaligenaceae	g__Alcaligenaceae	s__Pelistega_suis
ASV46	14	16	146	98	4	84	294	183	937	201	4	17	34	12	0	9	67	9	145	52	k__Bacteria	p__Actinobacteriota	c__Actinobacteria	o__Actinomycetales	f__Actinomycetaceae	g__Actinomyces	s__Actinomyces_denticolens
ASV47	5	54	771	2252	9	1	227	11	43	215	4	16	19	78	0	2	66	20	8	0	k__Bacteria	p__Firmicutes	c__Bacilli	o__Lactobacillales	f__Lactobacillaceae	g__Lactobacillus	s__
ASV48	0	0	0	0	0	0	0	0	0	0	16	0	0	0	0	0	0	1412	38	7	k__Bacteria	p__Firmicutes	c__Clostridia	o__Christensenellales	f__Christensenellaceae	g__Christensenellaceae_R-7_group	s__
ASV49	10	58	54	47	0	97	23	282	62	74	73	37	32	10	0	60	146	90	780	134	k__Bacteria	p__Actinobacteriota	c__Actinobacteria	o__Micrococcales	f__Micrococcaceae	g__Rothia	s__
ASV50	592	4	0	0	44	0	0	0	0	0	362	0	0	0	896	0	0	0	5	0	k__Bacteria	p__	c__	o__	f__	g__	s__
ASV51	0	0	0	0	0	0	0	0	0	0	72	0	0	131	2682	0	155	0	0	0	k__Bacteria	p__Proteobacteria	c__Gammaproteobacteria	o__Pasteurellales	f__Pasteurellaceae	g__Actinobacillus	s__Actinobacillus_porcinus
ASV52	0	0	9	63	0	0	13	1791	28	0	0	0	0	0	0	0	0	0	29	0	k__Bacteria	p__Firmicutes	c__Bacilli	o__Lactobacillales	f__Streptococcaceae	g__Streptococcus	s__
ASV53	6	774	134	0	59	278	0	187	531	269	0	0	34	0	0	0	0	0	11	0	k__Bacteria	p__Proteobacteria	c__Alphaproteobacteria	o__Rickettsiales	f__Mitochondria	g__Mitochondria	s__
ASV54	4	0	8	64	0	35	27	1626	25	16	0	0	0	0	0	9	11	0	29	0	k__Bacteria	p__Firmicutes	c__Bacilli	o__Lactobacillales	f__Streptococcaceae	g__Streptococcus	s__
ASV55	7	134	18	153	5	23	137	1000	119	48	30	0	22	0	0	10	106	8	92	16	k__Bacteria	p__Firmicutes	c__Bacilli	o__Lactobacillales	f__Streptococcaceae	g__Streptococcus	s__Streptococcus_orisratti
ASV56	0	0	0	10	0	97	21	6	25	0	0	0	26	0	0	8	9	973	53	0	k__Archaea	p__Euryarchaeota	c__Methanobacteria	o__Methanobacteriales	f__Methanobacteriaceae	g__Methanobrevibacter	s__Methanobrevibacter_smithii
ASV57	0	583	1322	0	0	180	0	0	34	166	0	0	22	0	0	0	0	1	23	0	k__Bacteria	p__Cyanobacteria	c__Cyanobacteriia	o__Chloroplast	f__Chloroplast	g__Chloroplast	s__
ASV58	0	0	26	0	0	10	0	7	0	0	11	9	0	0	0	23	136	43	91	1147	k__Bacteria	p__Firmicutes	c__Bacilli	o__Erysipelotrichales	f__Erysipelotrichaceae	g__Dielma	s__
ASV59	1	0	22	0	0	28	26	12	17	0	2	109	5	0	0	322	0	516	75	0	k__Bacteria	p__Firmicutes	c__Clostridia	o__Lachnospirales	f__Lachnospiraceae	g__Lachnospiraceae_XPB1014_group	s__
ASV60	0	0	0	0	0	0	0	0	0	0	0	0	0	0	2366	0	0	0	0	0	k__Bacteria	p__Proteobacteria	c__Gammaproteobacteria	o__Enterobacterales	f__Enterobacteriaceae	g__Escherichia-Shigella	s__
ASV61	12	32	65	26	9	27	71	107	104	42	263	21	0	19	0	108	98	53	257	71	k__Bacteria	p__Firmicutes	c__Bacilli	o__Lactobacillales	f__Streptococcaceae	g__Streptococcus	s__
ASV62	0	0	0	0	0	0	0	0	0	0	7	180	16	0	0	196	7	619	4	13	k__Bacteria	p__Firmicutes	c__Clostridia	o__Oscillospirales	f__Butyricicoccaceae	g__	s__
ASV63	0	0	0	0	21	11	0	0	10	14	0	248	0	0	0	0	1218	10	27	19	k__Bacteria	p__Firmicutes	c__Bacilli	o__Lactobacillales	f__Lactobacillaceae	g__Lactobacillus	s__
ASV64	0	0	9	0	0	1084	0	198	0	0	0	0	0	0	0	0	52	30	0	0	k__Bacteria	p__Proteobacteria	c__Gammaproteobacteria	o__Pseudomonadales	f__Moraxellaceae	g__Moraxella	s__Moraxella_porci
ASV65	0	659	30	330	27	19	82	431	0	0	15	39	0	50	0	0	25	0	0	0	k__Bacteria	p__Firmicutes	c__Negativicutes	o__Veillonellales-Selenomonadales	f__Veillonellaceae	g__Veillonella	s__Veillonella_caviae
ASV66	0	1221	102	0	0	127	0	0	0	186	0	0	0	0	0	0	0	0	0	0	k__Bacteria	p__Proteobacteria	c__Alphaproteobacteria	o__Rickettsiales	f__Mitochondria	g__Mitochondria	s__
ASV67	0	827	0	0	0	0	0	513	0	0	0	0	33	0	0	0	0	0	0	0	k__Bacteria	p__Firmicutes	c__Bacilli	o__Lactobacillales	f__Streptococcaceae	g__Streptococcus	s__
ASV68	0	208	191	0	0	0	0	70	0	0	0	167	696	0	0	0	0	117	0	0	k__Bacteria	p__Firmicutes	c__Bacilli	o__	f__	g__	s__
ASV69	0	20	23	48	8	45	81	8	128	34	0	0	0	0	0	401	97	0	0	145	k__Bacteria	p__Firmicutes	c__Clostridia	o__Clostridia_UCG-014	f__Clostridia_UCG-014	g__Clostridia_UCG-014	s__Clostridiales_bacterium
ASV70	0	0	13	37	0	5	44	0	20	0	0	50	0	15	0	398	61	34	249	0	k__Bacteria	p__Firmicutes	c__Bacilli	o__Lactobacillales	f__Streptococcaceae	g__Streptococcus	s__Streptococcus_plurextorum
ASV71	0	0	98	76	0	60	170	84	568	137	0	0	0	0	0	0	0	0	0	0	k__Bacteria	p__Actinobacteriota	c__Actinobacteria	o__Actinomycetales	f__Actinomycetaceae	g__Actinomyces	s__Actinomyces_denticolens
ASV72	5	0	28	364	0	88	283	124	57	20	0	46	0	0	0	24	66	4	201	0	k__Bacteria	p__Firmicutes	c__Negativicutes	o__Veillonellales-Selenomonadales	f__Veillonellaceae	g__Veillonella	s__
ASV73	4	14	570	267	0	130	303	6	147	2	0	0	9	0	0	0	0	0	0	0	k__Bacteria	p__Firmicutes	c__Clostridia	o__Clostridiales	f__Clostridiaceae	g__Sarcina	s__
ASV74	1	519	508	10	2	75	6	10	92	111	0	0	24	0	0	0	0	0	0	0	k__Bacteria	p__Cyanobacteria	c__Cyanobacteriia	o__Chloroplast	f__Chloroplast	g__Chloroplast	s__
ASV75	11	0	0	18	0	681	35	133	37	0	12	0	0	0	0	13	0	0	0	59	k__Bacteria	p__Proteobacteria	c__Gammaproteobacteria	o__Pseudomonadales	f__Moraxellaceae	g__Enhydrobacter	s__
ASV76	0	0	233	0	0	127	136	68	186	0	0	0	0	0	0	0	0	0	142	128	k__Bacteria	p__Firmicutes	c__Bacilli	o__Staphylococcales	f__Gemellaceae	g__Gemella	s__
ASV77	0	0	55	369	0	173	368	126	89	0	0	0	0	0	0	0	0	0	34	0	k__Bacteria	p__Firmicutes	c__Negativicutes	o__Veillonellales-Selenomonadales	f__Veillonellaceae	g__Veillonella	s__
ASV78	0	0	0	0	0	0	0	0	0	0	0	23	12	0	0	373	0	118	89	0	k__Bacteria	p__Firmicutes	c__Clostridia	o__Lachnospirales	f__Lachnospiraceae	g__	s__
ASV79	0	0	0	0	0	0	0	0	0	0	0	58	0	0	0	39	0	394	20	0	k__Bacteria	p__Firmicutes	c__Clostridia	o__Oscillospirales	f__Oscillospiraceae	g__UCG-005	s__
ASV80	2	339	34	85	0	0	7	21	7	0	243	2	25	7	0	0	0	0	18	0	k__Bacteria	p__Firmicutes	c__Bacilli	o__Lactobacillales	f__Streptococcaceae	g__Streptococcus	s__Streptococcus_hyointestinalis
ASV81	0	0	7	4	0	15	3	24	0	0	55	39	0	27	0	75	110	33	66	145	k__Bacteria	p__Firmicutes	c__Bacilli	o__Lactobacillales	f__Streptococcaceae	g__Streptococcus	s__
ASV82	0	0	0	0	0	269	86	0	114	207	0	0	0	0	0	0	0	0	0	0	k__Bacteria	p__Actinobacteriota	c__Actinobacteria	o__Micrococcales	f__Micrococcaceae	g__Rothia	s__Rothia_endophytica
ASV83	0	0	0	0	0	4	0	0	4	0	0	35	32	0	0	27	0	320	15	0	k__Bacteria	p__Actinobacteriota	c__Coriobacteriia	o__Coriobacteriales	f__Coriobacteriaceae	g__Collinsella	s__
ASV84	0	0	0	0	0	0	0	0	0	0	0	0	0	0	0	35	0	0	0	512	k__Bacteria	p__Cyanobacteria	c__Cyanobacteriia	o__Chloroplast	f__Chloroplast	g__Chloroplast	s__
ASV85	0	0	0	0	0	0	0	0	0	0	0	0	0	0	868	0	0	0	0	2	k__Bacteria	p__	c__	o__	f__	g__	s__
ASV86	0	0	0	23	0	209	134	28	0	109	131	0	0	0	0	0	0	0	0	0	k__Bacteria	p__Firmicutes	c__Bacilli	o__Lactobacillales	f__Streptococcaceae	g__Streptococcus	s__
ASV87	0	56	212	0	0	0	0	0	0	0	0	120	287	0	0	0	0	36	0	0	k__Bacteria	p__Firmicutes	c__Bacilli	o__	f__	g__	s__
ASV88	0	66	0	9	0	0	7	15	7	0	87	3	0	5	0	7	98	6	85	129	k__Bacteria	p__Firmicutes	c__Clostridia	o__Peptostreptococcales-Tissierellales	f__Peptostreptococcaceae	g__Peptostreptococcus	s__
ASV89	0	0	46	36	0	183	21	11	0	0	17	0	0	0	0	99	39	17	29	7	k__Bacteria	p__Fusobacteriota	c__Fusobacteriia	o__Fusobacteriales	f__Fusobacteriaceae	g__Fusobacterium	s__
ASV90	0	0	199	0	0	0	0	0	199	201	0	0	0	0	0	0	0	0	0	0	k__Bacteria	p__Firmicutes	c__Bacilli	o__Lactobacillales	f__Lactobacillaceae	g__Lactobacillus	s__Lactobacillus_mucosae
ASV91	0	22	0	12	0	418	13	23	0	0	4	0	0	0	0	0	0	0	34	0	k__Bacteria	p__Proteobacteria	c__Gammaproteobacteria	o__Pseudomonadales	f__Moraxellaceae	g__Moraxella	s__
ASV92	0	0	0	0	0	0	0	0	14	0	0	0	0	0	0	265	0	72	21	14	k__Bacteria	p__Firmicutes	c__Bacilli	o__RF39	f__RF39	g__RF39	s__
ASV93	0	0	0	0	0	0	0	0	0	0	0	19	34	0	0	95	0	198	19	0	k__Bacteria	p__Bacteroidota	c__Bacteroidia	o__Bacteroidales	f__Tannerellaceae	g__Parabacteroides	s__
ASV94	0	0	0	0	0	0	0	0	0	0	0	0	0	0	0	18	0	283	0	0	k__Bacteria	p__Firmicutes	c__Bacilli	o__RF39	f__RF39	g__RF39	s__
ASV95	0	195	324	3	1	53	0	0	4	31	0	0	3	0	0	0	0	0	6	0	k__Bacteria	p__Proteobacteria	c__Alphaproteobacteria	o__Rickettsiales	f__Mitochondria	g__Mitochondria	s__
ASV96	0	0	0	0	0	0	0	0	0	0	11	0	0	0	0	13	0	270	9	0	k__Bacteria	p__Firmicutes	c__Bacilli	o__RF39	f__RF39	g__RF39	s__
ASV97	0	0	22	14	0	0	21	26	0	5	0	51	252	12	0	0	65	0	75	29	k__Bacteria	p__Fusobacteriota	c__Fusobacteriia	o__Fusobacteriales	f__Fusobacteriaceae	g__Fusobacterium	s__
ASV98	0	0	0	0	1	0	0	0	0	0	0	0	0	0	658	0	0	0	0	0	k__Bacteria	p__Patescibacteria	c__Gracilibacteria	o__JGI_0000069-P22	f__JGI_0000069-P22	g__JGI_0000069-P22	s__
ASV99	0	0	0	0	0	0	0	0	0	0	0	4	0	0	0	381	0	0	0	0	k__Bacteria	p__Bacteroidota	c__Bacteroidia	o__Bacteroidales	f__Bacteroidales_RF16_group	g__Bacteroidales_RF16_group	s__
ASV100	0	0	18	0	0	0	0	0	0	0	0	79	231	68	0	19	14	54	9	2	k__Bacteria	p__Firmicutes	c__Bacilli	o__Lactobacillales	f__Lactobacillaceae	g__Lactobacillus	s__
ASV101	0	0	0	0	0	0	0	0	0	3	13	41	0	0	0	89	5	98	30	65	k__Bacteria	p__Firmicutes	c__Clostridia	o__Oscillospirales	f__Ruminococcaceae	g__Subdoligranulum	s__
ASV102	0	0	0	36	0	31	0	0	0	24	0	0	0	0	0	0	297	64	0	0	k__Bacteria	p__Patescibacteria	c__Saccharimonadia	o__Saccharimonadales	f__Saccharimonadales	g__Saccharimonadales	s__TM7_phylum
ASV103	0	0	0	0	0	0	0	0	0	0	0	13	12	0	0	16	0	231	0	0	k__Bacteria	p__Firmicutes	c__Clostridia	o__Oscillospirales	f__Ruminococcaceae	g__Ruminococcus	s__
ASV104	0	0	0	0	0	0	8	0	0	0	0	64	0	0	0	10	0	203	0	0	k__Bacteria	p__Desulfobacterota	c__Desulfovibrionia	o__Desulfovibrionales	f__Desulfovibrionaceae	g__Desulfovibrio	s__bacterium
ASV105	0	0	0	0	0	0	0	0	0	0	16	62	32	0	0	100	0	53	57	0	k__Bacteria	p__Firmicutes	c__Clostridia	o__Clostridiales	f__Clostridiaceae	g__Clostridium_sensu_stricto_1	s__
ASV106	1	0	4	0	0	0	5	0	0	0	0	10	0	0	0	112	0	120	35	0	k__Bacteria	p__Firmicutes	c__Clostridia	o__Oscillospirales	f__Ruminococcaceae	g__Subdoligranulum	s__
ASV107	0	0	25	176	0	56	180	47	42	0	0	0	0	0	0	0	0	0	0	0	k__Bacteria	p__Firmicutes	c__Negativicutes	o__Veillonellales-Selenomonadales	f__Veillonellaceae	g__Veillonella	s__
ASV108	0	0	0	0	78	0	0	0	0	0	0	0	0	0	456	0	0	0	0	0	k__Bacteria	p__Proteobacteria	c__Gammaproteobacteria	o__Pasteurellales	f__Pasteurellaceae	g__Actinobacillus	s__
ASV109	0	0	0	0	0	0	0	315	0	0	0	0	0	0	0	0	0	0	0	0	k__Bacteria	p__Firmicutes	c__Clostridia	o__Clostridiales	f__Clostridiaceae	g__Sarcina	s__
ASV110	0	0	0	0	0	0	0	0	0	0	0	0	0	0	0	0	0	225	0	0	k__Bacteria	p__Firmicutes	c__Clostridia	o__Clostridia_UCG-014	f__Clostridia_UCG-014	g__Clostridia_UCG-014	s__
ASV111	0	9	0	0	0	84	135	13	19	135	0	0	0	0	0	0	0	0	0	0	k__Bacteria	p__Firmicutes	c__Bacilli	o__Lactobacillales	f__Streptococcaceae	g__Lactococcus	s__Lactococcus_raffinolactis
ASV112	0	0	0	0	0	0	0	0	0	0	228	0	0	0	0	66	0	0	0	0	k__Bacteria	p__Verrucomicrobiota	c__Chlamydiae	o__Chlamydiales	f__Chlamydiaceae	g__Chlamydia	s__Chlamydia_suis
ASV113	0	13	0	10	0	0	0	0	5	0	80	0	0	25	23	8	11	8	95	49	k__Bacteria	p__Firmicutes	c__Bacilli	o__Lactobacillales	f__Enterococcaceae	g__Enterococcus	s__
ASV114	11	16	9	0	0	52	0	28	195	0	0	0	0	0	0	0	0	0	0	0	k__Bacteria	p__Firmicutes	c__Bacilli	o__Lactobacillales	f__Lactobacillaceae	g__Pediococcus	s__
ASV115	4	149	21	0	6	69	3	42	72	11	0	0	4	0	0	0	0	0	0	0	k__Bacteria	p__Firmicutes	c__Bacilli	o__Lactobacillales	f__Leuconostocaceae	g__Weissella	s__
ASV116	0	0	0	0	0	0	0	0	0	0	0	0	0	0	0	0	0	0	0	279	k__Bacteria	p__Bacteroidota	c__Bacteroidia	o__Bacteroidales	f__Prevotellaceae	g__Prevotella	s__
ASV117	0	0	0	0	0	0	7	0	0	0	55	0	23	50	48	39	0	21	61	12	k__Bacteria	p__Bacteroidota	c__Bacteroidia	o__Bacteroidales	f__Prevotellaceae	g__Alloprevotella	s__Prevotella_sp
ASV118	0	0	10	647	9	0	6	0	2	0	0	6	0	0	0	0	0	0	0	0	k__Bacteria	p__Firmicutes	c__Bacilli	o__Lactobacillales	f__Lactobacillaceae	g__Lactobacillus	s__
ASV119	0	0	0	0	0	0	0	0	0	0	0	0	0	0	474	0	0	9	0	0	k__Bacteria	p__Proteobacteria	c__Gammaproteobacteria	o__Pasteurellales	f__Pasteurellaceae	g__Actinobacillus	s__Actinobacillus_porcinus
ASV120	0	0	0	0	0	0	0	0	0	0	241	0	3	0	0	0	0	0	0	26	k__Bacteria	p__Firmicutes	c__Clostridia	o__Clostridiales	f__Clostridiaceae	g__Clostridium_sensu_stricto_1	s__
ASV121	0	0	0	0	0	0	0	0	0	0	0	0	0	90	109	0	0	0	138	0	k__Bacteria	p__Fusobacteriota	c__Fusobacteriia	o__Fusobacteriales	f__Fusobacteriaceae	g__Fusobacterium	s__Fusobacterium_gastrosuis
ASV122	15	0	0	0	0	0	0	0	0	0	0	25	0	0	0	0	0	0	0	252	k__Bacteria	p__Bacteroidota	c__Bacteroidia	o__Bacteroidales	f__Prevotellaceae	g__Prevotella	s__
ASV123	0	0	186	26	0	0	0	0	47	0	6	21	8	19	0	0	105	0	0	1	k__Bacteria	p__Firmicutes	c__Negativicutes	o__Veillonellales-Selenomonadales	f__Veillonellaceae	g__Veillonella	s__
ASV124	0	42	345	0	0	0	4	0	18	19	0	0	0	0	0	0	0	0	0	0	k__Bacteria	p__Firmicutes	c__Bacilli	o__Lactobacillales	f__Lactobacillaceae	g__Lactobacillus	s__Lactobacillus_mucosae
ASV125	0	0	0	0	0	0	0	0	0	0	0	0	0	0	0	249	0	0	0	0	k__Bacteria	p__Bacteroidota	c__Bacteroidia	o__Bacteroidales	f__Prevotellaceae	g__Prevotella	s__
ASV126	0	0	0	0	0	0	0	0	0	0	0	0	0	0	0	241	0	0	0	0	k__Bacteria	p__Bacteroidota	c__Bacteroidia	o__Bacteroidales	f__Prevotellaceae	g__Prevotellaceae_UCG-003	s__
ASV127	0	0	0	0	0	0	41	145	66	31	0	0	0	0	0	0	0	0	0	0	k__Bacteria	p__Firmicutes	c__Bacilli	o__Lactobacillales	f__Streptococcaceae	g__Streptococcus	s__Streptococcus_porcorum
ASV128	0	0	0	0	0	0	0	0	0	0	0	0	0	0	0	0	0	180	0	0	k__Bacteria	p__Planctomycetota	c__Planctomycetes	o__Pirellulales	f__Pirellulaceae	g__p-1088-a5_gut_group	s__
ASV129	0	5	2	0	13	43	72	9	1	0	0	0	0	0	0	0	21	11	108	0	k__Bacteria	p__Fusobacteriota	c__Fusobacteriia	o__Fusobacteriales	f__Fusobacteriaceae	g__Fusobacterium	s__Fusobacterium_necrophorum
ASV130	0	0	0	0	0	0	0	0	0	0	0	0	0	199	0	30	0	35	0	0	k__Bacteria	p__Firmicutes	c__Clostridia	o__Peptostreptococcales-Tissierellales	f__Peptostreptococcaceae	g__Terrisporobacter	s__
ASV131	0	0	0	0	0	49	0	64	0	0	0	0	0	0	0	0	186	0	0	0	k__Bacteria	p__Proteobacteria	c__Gammaproteobacteria	o__Burkholderiales	f__Alcaligenaceae	g__Alcaligenaceae	s__Pelistega_suis
ASV132	0	0	0	0	0	0	0	32	0	0	12	5	0	0	0	25	14	5	36	113	k__Bacteria	p__Firmicutes	c__Bacilli	o__Lactobacillales	f__Aerococcaceae	g__Globicatella	s__Globicatella_sp
ASV133	0	0	14	11	0	19	11	85	0	0	5	13	0	0	0	54	18	12	6	5	k__Bacteria	p__Firmicutes	c__Bacilli	o__Lactobacillales	f__Streptococcaceae	g__Streptococcus	s__
ASV134	0	0	0	0	0	0	0	0	0	0	2	0	0	0	180	13	0	0	111	19	k__Bacteria	p__Patescibacteria	c__Gracilibacteria	o__Absconditabacteriales_SR1	f__Absconditabacteriales_SR1	g__Absconditabacteriales_SR1	s__SR1_bacterium
ASV135	0	0	0	0	0	0	0	0	0	0	0	0	0	20	344	0	38	0	0	0	k__Bacteria	p__Proteobacteria	c__Gammaproteobacteria	o__Pasteurellales	f__Pasteurellaceae	g__Actinobacillus	s__
ASV136	0	0	0	0	0	5	0	0	0	0	0	0	0	0	0	66	17	0	149	0	k__Bacteria	p__Proteobacteria	c__Gammaproteobacteria	o__Cardiobacteriales	f__Cardiobacteriaceae	g__Suttonella	s__Suttonella_ornithocola
ASV137	0	0	0	32	0	0	0	222	20	0	0	0	0	0	0	0	0	0	0	0	k__Bacteria	p__Firmicutes	c__Bacilli	o__Lactobacillales	f__Streptococcaceae	g__Streptococcus	s__Streptococcus_suis
ASV138	0	0	0	0	0	0	0	0	0	0	0	0	0	0	0	53	0	136	0	0	k__Bacteria	p__Firmicutes	c__Clostridia	o__Lachnospirales	f__Lachnospiraceae	g__	s__
ASV139	0	0	0	0	0	0	0	0	0	0	38	0	0	0	0	0	36	0	36	129	k__Bacteria	p__Firmicutes	c__Bacilli	o__Lactobacillales	f__Streptococcaceae	g__Streptococcus	s__
ASV140	0	64	267	0	0	0	0	0	0	6	2	6	26	0	0	2	0	5	0	0	k__Bacteria	p__Firmicutes	c__Bacilli	o__	f__	g__	s__
ASV141	0	0	0	0	0	0	0	0	0	0	0	0	0	192	0	38	0	15	0	0	k__Bacteria	p__Firmicutes	c__Clostridia	o__Peptostreptococcales-Tissierellales	f__Peptostreptococcaceae	g__Terrisporobacter	s__
ASV142	0	0	0	0	28	0	0	0	5	0	16	0	0	0	0	102	0	16	0	50	k__Bacteria	p__Firmicutes	c__Clostridia	o__Oscillospirales	f__Ruminococcaceae	g__Faecalibacterium	s__
ASV143	0	0	0	0	0	0	0	0	0	0	0	0	0	0	385	0	0	0	0	0	k__Bacteria	p__Bacteroidota	c__Bacteroidia	o__Bacteroidales	f__Prevotellaceae	g__	s__
ASV144	0	0	0	0	0	237	0	0	0	0	15	0	0	0	0	0	0	0	0	0	k__Bacteria	p__Verrucomicrobiota	c__Chlamydiae	o__Chlamydiales	f__Chlamydiaceae	g__Chlamydia	s__Chlamydia_suis
ASV145	0	0	0	0	0	0	0	0	0	0	0	0	0	0	0	196	0	8	0	0	k__Bacteria	p__Bacteroidota	c__Bacteroidia	o__Bacteroidales	f__Prevotellaceae	g__Prevotellaceae_NK3B31_group	s__
ASV146	0	0	0	0	0	0	0	0	0	0	0	7	0	0	0	0	0	170	0	0	k__Bacteria	p__Firmicutes	c__Clostridia	o__Oscillospirales	f__Ruminococcaceae	g__	s__
ASV147	0	0	0	0	0	0	0	0	0	0	0	0	0	0	0	89	0	0	110	0	k__Bacteria	p__Fusobacteriota	c__Fusobacteriia	o__Fusobacteriales	f__Fusobacteriaceae	g__Fusobacterium	s__
ASV148	6	0	0	0	0	0	0	0	0	0	0	4	0	0	0	0	0	0	0	216	k__Bacteria	p__Verrucomicrobiota	c__Verrucomicrobiae	o__Verrucomicrobiales	f__Akkermansiaceae	g__Akkermansia	s__
ASV149	0	0	0	0	0	0	0	0	0	0	0	0	0	0	0	26	0	0	0	211	k__Bacteria	p__Bacteroidota	c__Bacteroidia	o__Bacteroidales	f__Prevotellaceae	g__Prevotella	s__Prevotella_copri
ASV150	0	24	0	0	0	28	0	190	0	0	0	0	0	0	0	0	0	0	0	0	k__Bacteria	p__Firmicutes	c__Bacilli	o__Lactobacillales	f__Streptococcaceae	g__Streptococcus	s__
ASV151	0	0	0	0	0	0	0	0	0	0	0	0	0	0	0	0	0	152	0	0	k__Bacteria	p__Planctomycetota	c__Planctomycetes	o__Pirellulales	f__Pirellulaceae	g__p-1088-a5_gut_group	s__
ASV152	0	0	0	0	0	0	0	0	0	0	6	0	0	0	0	0	0	166	0	0	k__Bacteria	p__Firmicutes	c__Clostridia	o__Christensenellales	f__Christensenellaceae	g__Christensenellaceae_R-7_group	s__
ASV153	0	319	0	0	0	0	0	0	0	0	0	0	0	0	0	0	0	0	0	0	k__Bacteria	p__Cyanobacteria	c__Cyanobacteriia	o__Chloroplast	f__Chloroplast	g__Chloroplast	s__
ASV154	0	0	0	0	0	0	0	0	0	0	0	0	0	0	0	35	0	145	6	0	k__Bacteria	p__Cyanobacteria	c__Vampirivibrionia	o__Gastranaerophilales	f__Gastranaerophilales	g__Gastranaerophilales	s__
ASV155	0	0	81	0	0	19	26	0	109	0	0	0	0	0	0	0	4	1	0	45	k__Bacteria	p__Patescibacteria	c__Saccharimonadia	o__Saccharimonadales	f__Saccharimonadales	g__Saccharimonadales	s__TM7_phylum
ASV156	140	0	0	0	0	0	0	0	0	0	0	0	0	0	0	0	0	0	0	0	k__Bacteria	p__	c__	o__	f__	g__	s__
ASV157	0	0	0	45	0	35	0	11	0	0	0	0	0	140	0	0	0	9	19	0	k__Bacteria	p__Proteobacteria	c__Gammaproteobacteria	o__Enterobacterales	f__Enterobacteriaceae	g__Klebsiella	s__
ASV158	0	0	30	0	0	0	0	18	0	0	0	28	0	0	0	15	0	66	34	0	k__Bacteria	p__Firmicutes	c__Clostridia	o__Lachnospirales	f__Lachnospiraceae	g__	s__
ASV159	0	0	0	0	0	0	0	0	0	0	0	0	0	0	0	183	0	0	0	0	k__Bacteria	p__Bacteroidota	c__Bacteroidia	o__Bacteroidales	f__Bacteroidaceae	g__Bacteroides	s__
ASV160	0	0	0	0	0	0	0	0	0	0	5	0	107	0	0	0	43	44	41	0	k__Bacteria	p__Fusobacteriota	c__Fusobacteriia	o__Fusobacteriales	f__Fusobacteriaceae	g__Fusobacterium	s__
ASV161	0	0	0	10	0	0	23	25	23	0	10	12	0	0	0	20	37	12	37	16	k__Bacteria	p__Firmicutes	c__Bacilli	o__Lactobacillales	f__Streptococcaceae	g__Streptococcus	s__Streptococcus_ferus
ASV162	0	0	0	0	0	0	0	0	0	0	0	0	0	0	0	35	0	114	0	0	k__Bacteria	p__Bacteroidota	c__Bacteroidia	o__Bacteroidales	f__Tannerellaceae	g__Parabacteroides	s__
ASV163	0	0	0	0	0	0	0	0	0	0	0	0	0	0	0	16	0	0	1	193	k__Bacteria	p__Proteobacteria	c__Gammaproteobacteria	o__Pseudomonadales	f__Moraxellaceae	g__Acinetobacter	s__
ASV164	0	0	0	0	0	0	0	0	0	0	0	2	0	0	0	0	0	86	4	80	k__Bacteria	p__Firmicutes	c__Clostridia	o__Christensenellales	f__Christensenellaceae	g__Christensenellaceae_R-7_group	s__
ASV165	0	0	16	0	0	18	0	51	0	4	6	0	0	0	0	34	8	0	44	29	k__Bacteria	p__Firmicutes	c__Bacilli	o__Lactobacillales	f__Carnobacteriaceae	g__Granulicatella	s__
ASV166	0	0	0	0	0	7	0	4	8	0	0	0	0	0	0	25	0	0	0	151	k__Bacteria	p__Proteobacteria	c__Gammaproteobacteria	o__Burkholderiales	f__Burkholderiaceae	g__Burkholderia-Caballeronia-Paraburkholderia	s__
ASV167	0	0	0	0	0	17	0	0	15	0	0	68	0	0	0	20	21	22	15	0	k__Bacteria	p__Firmicutes	c__Bacilli	o__Lactobacillales	f__Lactobacillaceae	g__Lactobacillus	s__Lactobacillus_pontis
ASV168	0	0	0	0	0	0	0	32	0	0	0	0	0	0	0	0	231	0	0	0	k__Bacteria	p__Proteobacteria	c__Gammaproteobacteria	o__Burkholderiales	f__Alcaligenaceae	g__Alcaligenaceae	s__Pelistega_suis
ASV169	0	0	0	72	0	150	45	0	0	0	0	0	0	20	0	0	0	0	0	0	k__Bacteria	p__Proteobacteria	c__Gammaproteobacteria	o__Enterobacterales	f__Enterobacteriaceae	g__	s__
ASV170	0	0	0	0	0	0	0	0	0	0	0	8	0	0	0	0	0	0	0	206	k__Bacteria	p__Firmicutes	c__Negativicutes	o__Veillonellales-Selenomonadales	f__Selenomonadaceae	g__Megamonas	s__
ASV171	0	0	0	0	0	0	0	0	0	0	3	2	0	0	0	0	0	126	0	0	k__Bacteria	p__Firmicutes	c__Clostridia	o__Peptococcales	f__Peptococcaceae	g__Peptococcus	s__
ASV172	0	0	0	0	0	0	0	0	0	0	0	0	0	0	0	0	0	86	0	84	k__Bacteria	p__Firmicutes	c__Clostridia	o__Oscillospirales	f__Oscillospiraceae	g__UCG-002	s__
ASV173	0	144	0	0	0	0	0	71	0	0	0	0	0	0	0	0	0	0	0	0	k__Bacteria	p__Firmicutes	c__Bacilli	o__Lactobacillales	f__Lactobacillaceae	g__Lactobacillus	s__
ASV174	0	0	0	0	0	0	0	0	0	0	25	0	0	0	0	93	25	0	0	56	k__Bacteria	p__Firmicutes	c__Bacilli	o__Lactobacillales	f__Streptococcaceae	g__Streptococcus	s__
ASV175	0	0	0	0	0	0	0	0	0	0	0	0	0	0	0	0	0	145	0	0	k__Bacteria	p__Firmicutes	c__Clostridia	o__Oscillospirales	f__Oscillospiraceae	g__NK4A214_group	s__
ASV176	0	0	0	0	0	0	0	0	0	0	0	0	7	0	0	10	0	107	0	0	k__Bacteria	p__Firmicutes	c__Clostridia	o__Christensenellales	f__Christensenellaceae	g__	s__
ASV177	0	0	0	0	0	0	0	0	0	0	0	0	0	0	0	72	0	0	90	0	k__Bacteria	p__Bacteroidota	c__Bacteroidia	o__Bacteroidales	f__Prevotellaceae	g__Alloprevotella	s__Prevotella_sp
ASV178	0	0	0	0	0	0	0	0	0	0	5	0	0	0	0	4	0	101	0	17	k__Bacteria	p__Firmicutes	c__Clostridia	o__Oscillospirales	f__Eubacterium_coprostanoligenes_group	g__Eubacterium_coprostanoligenes_group	s__human_gut
ASV179	0	0	0	0	0	0	0	0	0	0	0	0	0	0	0	21	0	88	25	8	k__Bacteria	p__Firmicutes	c__Clostridia	o__Oscillospirales	f__Oscillospiraceae	g__UCG-005	s__
ASV180	0	0	0	0	0	0	0	0	0	0	0	175	0	0	0	0	0	0	0	0	k__Bacteria	p__Firmicutes	c__Bacilli	o__Lactobacillales	f__Lactobacillaceae	g__Lactobacillus	s__
ASV181	0	0	0	12	0	69	12	26	18	56	0	0	0	0	0	0	15	2	0	0	k__Bacteria	p__Actinobacteriota	c__Actinobacteria	o__Micrococcales	f__Dermatophilaceae	g__Tonsilliphilus	s__Tonsilliphilus_suis
ASV182	0	0	0	0	0	0	0	0	0	0	0	66	171	25	0	0	0	0	0	0	k__Bacteria	p__Firmicutes	c__Bacilli	o__	f__	g__	s__
ASV183	0	0	0	0	0	0	0	0	0	0	0	52	0	0	0	0	0	81	22	0	k__Bacteria	p__Firmicutes	c__Negativicutes	o__Acidaminococcales	f__Acidaminococcaceae	g__Phascolarctobacterium	s__
ASV184	107	0	0	0	0	0	0	0	0	0	0	0	0	0	0	0	0	0	0	0	k__Bacteria	p__Campilobacterota	c__Campylobacteria	o__Campylobacterales	f__Helicobacteraceae	g__Helicobacter	s__
ASV185	0	0	0	0	0	0	0	0	0	0	0	0	5	0	0	133	0	14	0	0	k__Bacteria	p__Bacteroidota	c__Bacteroidia	o__Bacteroidales	f__Prevotellaceae	g__	s__
ASV186	0	0	0	0	0	0	0	0	0	0	5	0	0	0	0	108	0	7	0	30	k__Bacteria	p__Firmicutes	c__Clostridia	o__Oscillospirales	f__Butyricicoccaceae	g__	s__
ASV187	0	0	0	0	0	0	0	0	0	0	0	0	0	15	210	0	24	5	0	0	k__Bacteria	p__Proteobacteria	c__Gammaproteobacteria	o__Pasteurellales	f__Pasteurellaceae	g__Actinobacillus	s__
ASV188	0	11	7	0	0	43	20	49	35	28	0	0	0	0	0	0	0	0	0	0	k__Bacteria	p__Actinobacteriota	c__Actinobacteria	o__Actinomycetales	f__Actinomycetaceae	g__Actinomyces	s__Schaalia_suimastitidis
ASV189	0	0	0	0	0	0	0	0	0	0	11	103	11	0	0	0	0	24	5	0	k__Bacteria	p__Firmicutes	c__Bacilli	o__Erysipelotrichales	f__Erysipelotrichaceae	g__Solobacterium	s__
ASV190	3	0	0	0	0	0	0	0	0	0	0	0	0	0	0	0	0	0	0	181	k__Bacteria	p__Firmicutes	c__Clostridia	o__Lachnospirales	f__Lachnospiraceae	g__Eubacterium_ruminantium_group	s__
ASV191	0	0	0	0	0	0	0	0	0	0	0	0	0	0	0	0	0	115	0	5	k__Bacteria	p__Firmicutes	c__Clostridia	o__Christensenellales	f__Christensenellaceae	g__Christensenellaceae_R-7_group	s__
ASV192	0	0	0	0	0	0	0	0	0	0	0	8	0	0	0	11	0	118	2	0	k__Bacteria	p__Firmicutes	c__Bacilli	o__RF39	f__RF39	g__RF39	s__
ASV193	0	4	101	0	0	0	3	0	0	0	5	1	0	0	0	0	117	1	11	1	k__Bacteria	p__Firmicutes	c__Bacilli	o__Staphylococcales	f__Gemellaceae	g__Gemella	s__
ASV194	0	0	0	0	0	0	0	0	0	0	0	0	0	0	119	0	0	0	83	0	k__Bacteria	p__Patescibacteria	c__Gracilibacteria	o__Absconditabacteriales_SR1	f__Absconditabacteriales_SR1	g__Absconditabacteriales_SR1	s__SR1_bacterium
ASV195	0	0	0	0	0	0	0	0	0	0	5	13	8	0	0	40	0	67	17	0	k__Bacteria	p__Firmicutes	c__Bacilli	o__Erysipelotrichales	f__Erysipelotrichaceae	g__Holdemanella	s__
ASV196	2	0	9	0	12	7	0	0	21	10	17	23	18	0	0	15	0	0	0	60	k__Bacteria	p__Firmicutes	c__Clostridia	o__Lachnospirales	f__Lachnospiraceae	g__Blautia	s__
ASV197	0	0	9	0	0	0	0	0	0	0	0	0	0	0	0	47	48	8	34	12	k__Bacteria	p__Firmicutes	c__Bacilli	o__Lactobacillales	f__Streptococcaceae	g__Streptococcus	s__
ASV198	0	0	0	74	0	0	0	0	0	0	0	0	0	100	0	32	0	0	0	0	k__Bacteria	p__Firmicutes	c__Bacilli	o__Lactobacillales	f__Lactobacillaceae	g__Lactobacillus	s__Lactobacillus_delbrueckii
ASV199	0	0	0	0	0	0	0	0	0	0	0	20	0	0	0	0	0	97	0	0	k__Bacteria	p__Bacteroidota	c__Bacteroidia	o__Bacteroidales	f__Rikenellaceae	g__Rikenellaceae_RC9_gut_group	s__
ASV200	0	0	0	0	0	0	0	0	0	0	0	2	0	0	0	69	0	57	0	0	k__Bacteria	p__Firmicutes	c__Clostridia	o__Oscillospirales	f__Ruminococcaceae	g__Eubacterium_siraeum_group	s__
ASV201	0	35	0	0	0	0	0	0	0	0	0	0	102	0	0	24	0	19	0	0	k__Bacteria	p__Firmicutes	c__Bacilli	o__	f__	g__	s__
ASV202	0	0	0	0	0	0	0	0	0	0	0	0	0	188	0	0	0	0	0	0	k__Bacteria	p__Firmicutes	c__Clostridia	o__Peptostreptococcales-Tissierellales	f__Peptostreptococcaceae	g__Terrisporobacter	s__
ASV203	0	0	0	0	0	0	0	0	0	0	0	0	0	0	0	0	0	124	0	0	k__Bacteria	p__Firmicutes	c__Clostridia	o__Lachnospirales	f__Lachnospiraceae	g__	s__
ASV204	0	75	50	0	0	0	0	0	0	0	0	20	50	0	0	0	42	0	0	0	k__Bacteria	p__Firmicutes	c__Bacilli	o__Lactobacillales	f__Lactobacillaceae	g__Lactobacillus	s__Lactobacillus_mucosae
ASV205	85	0	0	0	15	0	0	0	0	0	0	0	0	0	0	0	0	0	0	0	k__	p__	c__	o__	f__	g__	s__
ASV206	0	0	0	0	0	0	0	0	59	28	0	0	120	0	0	0	0	0	0	0	k__Bacteria	p__Firmicutes	c__Bacilli	o__	f__	g__	s__
ASV207	0	0	0	0	0	5	4	3	0	0	0	0	0	0	0	7	0	87	17	0	k__Bacteria	p__Firmicutes	c__Clostridia	o__Oscillospirales	f__Oscillospiraceae	g__UCG-005	s__
ASV208	0	0	0	18	0	11	25	12	84	25	0	0	0	0	0	0	0	0	0	0	k__Bacteria	p__Firmicutes	c__Bacilli	o__Lactobacillales	f__Streptococcaceae	g__Streptococcus	s__Streptococcus_parasuis
ASV209	0	0	23	0	0	13	6	28	0	0	20	6	0	0	0	9	35	0	28	18	k__Bacteria	p__Actinobacteriota	c__Actinobacteria	o__Corynebacteriales	f__Corynebacteriaceae	g__Corynebacterium	s__
ASV210	0	0	0	0	0	0	0	0	0	0	0	0	0	0	0	120	0	0	0	0	k__Bacteria	p__Bacteroidota	c__Bacteroidia	o__Bacteroidales	f__Tannerellaceae	g__Parabacteroides	s__
ASV211	0	0	9	0	0	0	0	25	70	17	0	0	0	0	0	0	13	0	17	0	k__Bacteria	p__Actinobacteriota	c__Actinobacteria	o__Corynebacteriales	f__Corynebacteriaceae	g__Corynebacterium	s__
ASV212	0	119	8	148	0	0	1	0	0	0	0	0	0	0	0	0	0	0	0	0	k__Bacteria	p__Firmicutes	c__Negativicutes	o__Veillonellales-Selenomonadales	f__Veillonellaceae	g__Veillonella	s__
ASV213	0	0	5	0	0	0	0	0	7	0	0	0	0	0	0	24	0	0	0	122	k__Bacteria	p__Proteobacteria	c__Gammaproteobacteria	o__Pseudomonadales	f__Moraxellaceae	g__Acinetobacter	s__
ASV214	0	0	0	0	34	0	0	0	0	0	0	0	0	0	207	0	0	0	0	0	k__Bacteria	p__Proteobacteria	c__Gammaproteobacteria	o__Pasteurellales	f__Pasteurellaceae	g__Actinobacillus	s__Actinobacillus_indolicus
ASV215	0	0	0	0	0	0	0	0	0	0	0	0	0	0	0	116	0	0	11	0	k__Bacteria	p__Bacteroidota	c__Bacteroidia	o__Bacteroidales	f__Tannerellaceae	g__Parabacteroides	s__
ASV216	0	0	0	0	0	0	0	0	0	0	0	0	0	0	248	0	0	0	0	0	k__Bacteria	p__Bacteroidota	c__Bacteroidia	o__Bacteroidales	f__Prevotellaceae	g__	s__
ASV217	0	17	0	0	0	0	0	8	0	0	0	3	0	0	0	40	26	0	38	0	k__Bacteria	p__Bacteroidota	c__Bacteroidia	o__Bacteroidales	f__Prevotellaceae	g__Alloprevotella	s__Prevotella_sp
ASV218	0	0	20	0	71	0	0	0	0	0	72	0	0	0	0	0	0	0	9	0	k__Bacteria	p__Proteobacteria	c__Gammaproteobacteria	o__Pseudomonadales	f__Pseudomonadaceae	g__Pseudomonas	s__
ASV219	0	0	0	0	0	0	0	0	0	0	0	0	0	0	241	0	0	0	0	0	k__Bacteria	p__Bacteroidota	c__Bacteroidia	o__Bacteroidales	f__Prevotellaceae	g__	s__
ASV220	75	0	0	0	0	0	0	0	0	0	11	0	0	0	0	0	0	0	0	0	k__Bacteria	p__Campilobacterota	c__Campylobacteria	o__Campylobacterales	f__Helicobacteraceae	g__Helicobacter	s__
ASV221	26	0	0	0	0	0	0	0	0	0	0	0	0	0	0	70	0	0	0	0	k__Bacteria	p__Proteobacteria	c__Gammaproteobacteria	o__Enterobacterales	f__Enterobacteriaceae	g__Escherichia-Shigella	s__
ASV222	7	0	0	0	0	5	0	0	0	0	8	5	0	0	0	32	0	0	4	89	k__Bacteria	p__Actinobacteriota	c__Actinobacteria	o__Corynebacteriales	f__Corynebacteriaceae	g__Corynebacterium	s__Corynebacterium_tuberculostearicum
ASV223	0	0	0	0	7	0	0	0	0	10	0	19	0	0	0	0	0	51	0	61	k__Bacteria	p__Firmicutes	c__Clostridia	o__Lachnospirales	f__Lachnospiraceae	g__Agathobacter	s__
ASV224	0	0	0	0	0	0	0	0	0	0	0	29	22	0	0	15	0	43	15	0	k__Bacteria	p__Firmicutes	c__Clostridia	o__Clostridiales	f__Clostridiaceae	g__Clostridium_sensu_stricto_1	s__Clostridium_butyricum
ASV225	0	0	0	0	0	18	0	0	0	0	6	0	0	0	0	78	0	23	0	0	k__Bacteria	p__Firmicutes	c__Negativicutes	o__Acidaminococcales	f__Acidaminococcaceae	g__Phascolarctobacterium	s__
ASV226	0	0	0	0	0	0	0	0	0	4	0	0	0	0	0	0	0	85	0	0	k__Bacteria	p__Firmicutes	c__Clostridia	o__Oscillospirales	f__Oscillospiraceae	g__NK4A214_group	s__
ASV227	0	0	0	0	0	0	0	19	0	0	0	0	0	0	0	0	75	41	0	0	k__Bacteria	p__Proteobacteria	c__Gammaproteobacteria	o__Pseudomonadales	f__Moraxellaceae	g__Moraxella	s__Moraxella_porci
ASV228	0	0	0	0	0	0	0	0	0	0	0	0	28	0	0	39	0	33	0	43	k__Bacteria	p__Firmicutes	c__Clostridia	o__Christensenellales	f__Christensenellaceae	g__Christensenellaceae_R-7_group	s__human_gut
ASV229	0	170	0	0	33	0	0	0	0	0	0	0	0	0	0	0	0	0	0	0	k__Bacteria	p__Proteobacteria	c__Gammaproteobacteria	o__Pasteurellales	f__Pasteurellaceae	g__Actinobacillus	s__Actinobacillus_porcinus
ASV230	0	0	0	0	0	0	0	0	0	0	11	0	0	89	0	0	54	0	0	15	k__Bacteria	p__Firmicutes	c__Bacilli	o__Lactobacillales	f__Lactobacillaceae	g__Lactobacillus	s__Lactobacillus_agilis
ASV231	0	0	0	0	0	0	0	0	0	0	0	0	0	0	0	105	0	3	3	0	k__Bacteria	p__Bacteroidota	c__Bacteroidia	o__Bacteroidales	f__Prevotellaceae	g__	s__
ASV232	0	0	0	0	0	1	0	0	0	0	5	17	0	0	0	24	0	29	30	0	k__Bacteria	p__Firmicutes	c__Bacilli	o__RF39	f__RF39	g__RF39	s__
ASV233	0	0	0	0	0	0	0	0	0	0	0	13	0	0	0	32	3	43	0	0	k__Bacteria	p__Firmicutes	c__Clostridia	o__Oscillospirales	f__Oscillospiraceae	g__NK4A214_group	s__
ASV234	0	0	0	0	0	0	0	0	0	0	0	0	0	0	0	9	0	0	0	129	k__Bacteria	p__Proteobacteria	c__Gammaproteobacteria	o__Pseudomonadales	f__Pseudomonadaceae	g__Pseudomonas	s__
ASV235	0	0	0	0	0	0	0	0	0	0	0	34	0	0	0	0	0	65	8	0	k__Bacteria	p__Actinobacteriota	c__Coriobacteriia	o__Coriobacteriales	f__Eggerthellaceae	g__	s__
ASV236	0	0	0	0	0	0	0	0	0	0	0	0	0	0	0	74	0	19	0	0	k__Bacteria	p__Bacteroidota	c__Bacteroidia	o__Bacteroidales	f__p-2534-18B5_gut_group	g__p-2534-18B5_gut_group	s__
ASV237	0	0	0	0	0	0	0	0	31	0	0	0	0	0	0	0	0	0	96	0	k__Bacteria	p__Firmicutes	c__Bacilli	o__Lactobacillales	f__Streptococcaceae	g__Streptococcus	s__
ASV238	0	0	0	24	0	19	31	23	58	17	0	0	0	0	0	0	0	0	7	0	k__Bacteria	p__Actinobacteriota	c__Actinobacteria	o__Actinomycetales	f__Actinomycetaceae	g__Actinomyces	s__Actinomyces_howellii
ASV239	0	0	0	0	0	0	0	0	0	0	0	0	5	0	0	12	3	0	0	98	k__Bacteria	p__Proteobacteria	c__Gammaproteobacteria	o__Pseudomonadales	f__Moraxellaceae	g__Acinetobacter	s__
ASV240	0	0	0	0	0	0	0	0	0	0	0	0	0	0	0	0	0	69	0	40	k__Bacteria	p__Desulfobacterota	c__Desulfovibrionia	o__Desulfovibrionales	f__Desulfovibrionaceae	g__Desulfovibrio	s__bacterium
ASV241	0	0	0	0	0	0	0	0	0	0	11	0	0	0	0	43	29	0	10	29	k__Bacteria	p__Firmicutes	c__Clostridia	o__Lachnospirales	f__Lachnospiraceae	g__	s__
ASV242	0	0	0	0	0	0	0	0	0	0	0	0	0	0	0	22	0	55	0	35	k__Bacteria	p__Firmicutes	c__Clostridia	o__Oscillospirales	f__Oscillospiraceae	g__UCG-002	s__
ASV243	0	0	0	0	0	0	0	0	0	0	0	0	0	0	0	0	0	82	0	0	k__Bacteria	p__Firmicutes	c__Clostridia	o__Lachnospirales	f__Lachnospiraceae	g__	s__
ASV244	0	0	0	0	0	0	0	0	0	0	0	12	5	0	0	13	0	58	12	0	k__Bacteria	p__Actinobacteriota	c__Coriobacteriia	o__Coriobacteriales	f__Eggerthellaceae	g__Senegalimassilia	s__
ASV245	0	0	0	0	17	0	0	24	0	0	65	0	0	0	0	0	0	0	0	0	k__Bacteria	p__Firmicutes	c__Bacilli	o__Lactobacillales	f__Streptococcaceae	g__Streptococcus	s__Streptococcus_suis
ASV246	0	0	26	0	57	0	0	0	0	0	49	0	0	0	0	0	0	0	14	0	k__Bacteria	p__Actinobacteriota	c__Actinobacteria	o__Streptosporangiales	f__Thermomonosporaceae	g__Actinomadura	s__Actinomadura_sputi
ASV247	4	0	0	0	0	0	0	0	3	0	3	14	23	0	0	0	0	48	0	0	k__Bacteria	p__Actinobacteriota	c__Coriobacteriia	o__Coriobacteriales	f__Eggerthellaceae	g__	s__
ASV248	0	7	73	29	0	3	9	2	0	2	9	0	0	0	2	5	0	8	13	3	k__Bacteria	p__Firmicutes	c__Bacilli	o__Lactobacillales	f__Streptococcaceae	g__Streptococcus	s__Streptococcus_suis
ASV249	3	7	0	0	8	0	0	2	0	0	0	0	0	3	153	0	0	0	0	0	k__Bacteria	p__Proteobacteria	c__Gammaproteobacteria	o__Enterobacterales	f__Enterobacteriaceae	g__Escherichia-Shigella	s__
ASV250	0	0	0	0	0	0	0	0	0	0	0	0	0	0	0	4	0	83	0	0	k__Bacteria	p__Firmicutes	c__Clostridia	o__Oscillospirales	f__Ruminococcaceae	g__	s__
ASV251	0	0	0	0	0	0	0	0	0	0	0	0	0	0	0	0	0	76	0	0	k__Bacteria	p__Planctomycetota	c__Planctomycetes	o__Pirellulales	f__Pirellulaceae	g__p-1088-a5_gut_group	s__
ASV252	0	0	0	0	0	0	0	0	0	0	0	6	0	0	0	0	0	74	6	0	k__Bacteria	p__Firmicutes	c__Clostridia	o__Lachnospirales	f__Lachnospiraceae	g__Eubacterium_hallii_group	s__
ASV253	6	0	11	0	35	7	0	0	0	0	46	0	0	0	0	0	0	0	4	0	k__Bacteria	p__Proteobacteria	c__Alphaproteobacteria	o__Sphingomonadales	f__Sphingomonadaceae	g__Sphingomonas	s__
ASV254	0	0	21	29	0	36	0	60	0	0	0	0	0	0	0	0	0	0	0	0	k__Bacteria	p__Proteobacteria	c__Gammaproteobacteria	o__Burkholderiales	f__Neisseriaceae	g__Neisseria	s__
ASV255	0	0	0	0	0	21	0	0	0	0	56	0	0	0	0	0	0	0	35	0	k__Bacteria	p__Fusobacteriota	c__Fusobacteriia	o__Fusobacteriales	f__Fusobacteriaceae	g__Fusobacterium	s__
ASV256	0	159	0	0	0	0	0	0	0	0	0	0	0	0	0	0	0	0	0	0	k__Bacteria	p__Proteobacteria	c__Gammaproteobacteria	o__Pasteurellales	f__Pasteurellaceae	g__Actinobacillus	s__Actinobacillus_porcinus
ASV257	0	0	0	0	0	0	0	0	0	0	0	0	0	0	0	0	0	74	0	0	k__Bacteria	p__Bacteroidota	c__Bacteroidia	o__Bacteroidales	f__Muribaculaceae	g__Muribaculaceae	s__
ASV258	14	0	0	0	0	17	0	7	10	0	5	0	0	0	0	0	0	0	0	41	k__Bacteria	p__Firmicutes	c__Bacilli	o__Staphylococcales	f__Staphylococcaceae	g__Staphylococcus	s__
ASV259	0	0	0	0	0	0	0	0	0	0	0	15	0	0	0	21	0	48	0	0	k__Bacteria	p__Firmicutes	c__Bacilli	o__Erysipelotrichales	f__Erysipelotrichaceae	g__	s__
ASV260	0	0	0	0	0	42	0	0	18	0	0	0	0	0	0	0	0	0	47	0	k__Bacteria	p__Fusobacteriota	c__Fusobacteriia	o__Fusobacteriales	f__Fusobacteriaceae	g__Fusobacterium	s__
ASV261	3	0	0	0	0	0	0	0	0	0	0	6	0	0	0	0	0	0	0	106	k__Bacteria	p__Firmicutes	c__Clostridia	o__Oscillospirales	f__Eubacterium_coprostanoligenes_group	g__Eubacterium_coprostanoligenes_group	s__
ASV262	0	0	0	0	0	0	0	0	3	0	0	22	5	0	0	11	0	36	6	10	k__Bacteria	p__Firmicutes	c__Clostridia	o__Peptostreptococcales-Tissierellales	f__Anaerovoracaceae	g__Family_XIII_AD3011_group	s__
ASV263	15	0	0	0	0	0	0	0	0	0	0	14	0	0	0	4	0	0	0	77	k__Bacteria	p__Firmicutes	c__Clostridia	o__Oscillospirales	f__Ruminococcaceae	g__Faecalibacterium	s__
ASV264	57	0	0	0	0	0	0	0	2	0	0	0	0	0	0	0	0	0	0	0	k__Bacteria	p__	c__	o__	f__	g__	s__
ASV265	61	0	0	0	0	0	0	0	1	0	0	0	0	0	0	6	0	0	0	0	k__Bacteria	p__Firmicutes	c__Bacilli	o__Lactobacillales	f__Enterococcaceae	g__Enterococcus	s__
ASV266	0	15	0	51	0	0	25	43	0	20	0	0	0	0	0	3	0	0	0	0	k__Bacteria	p__Firmicutes	c__Bacilli	o__Lactobacillales	f__Streptococcaceae	g__Streptococcus	s__
ASV267	0	0	0	0	47	0	0	0	0	0	56	0	0	0	0	0	0	0	8	0	k__Bacteria	p__Bacteroidota	c__Bacteroidia	o__Flavobacteriales	f__Flavobacteriaceae	g__Galbibacter	s__Galbibacter_marinus
ASV268	0	0	0	0	0	0	0	0	0	0	0	0	0	0	0	0	0	0	0	89	k__Bacteria	p__Patescibacteria	c__Saccharimonadia	o__Saccharimonadales	f__Saccharimonadales	g__Saccharimonadales	s__TM7_phylum
ASV269	0	0	0	0	0	0	0	0	0	0	0	0	0	0	0	0	0	57	0	4	k__Bacteria	p__Planctomycetota	c__Planctomycetes	o__Pirellulales	f__Pirellulaceae	g__p-1088-a5_gut_group	s__
ASV270	0	0	0	0	0	0	0	0	0	0	0	0	0	0	0	59	0	19	0	0	k__Bacteria	p__Firmicutes	c__Clostridia	o__Peptostreptococcales-Tissierellales	f__Peptostreptococcaceae	g__Intestinibacter	s__
ASV271	6	0	0	0	0	0	0	0	0	0	0	0	0	0	0	7	0	50	0	0	k__Bacteria	p__Firmicutes	c__Clostridia	o__Oscillospirales	f__Eubacterium_coprostanoligenes_group	g__Eubacterium_coprostanoligenes_group	s__Eubacterium_coprostanoligenes
ASV272	0	0	0	0	0	0	0	0	0	0	0	7	0	0	0	13	0	60	5	0	k__Bacteria	p__Actinobacteriota	c__Coriobacteriia	o__Coriobacteriales	f__Eggerthellaceae	g__Enterorhabdus	s__
ASV273	0	0	0	48	0	36	18	40	0	0	0	0	0	0	0	0	0	0	0	0	k__Bacteria	p__Proteobacteria	c__Gammaproteobacteria	o__Enterobacterales	f__Enterobacteriaceae	g__	s__
ASV274	12	0	0	0	0	0	0	0	0	0	0	0	0	0	0	28	0	0	0	64	k__Bacteria	p__Firmicutes	c__Clostridia	o__Lachnospirales	f__Lachnospiraceae	g__	s__
ASV275	0	0	0	0	0	0	0	0	0	0	13	14	0	0	0	5	0	5	6	41	k__Bacteria	p__Firmicutes	c__Clostridia	o__Lachnospirales	f__Lachnospiraceae	g__Coprococcus	s__
ASV276	0	0	0	0	0	0	0	0	0	0	92	0	0	0	0	0	0	0	0	0	k__Bacteria	p__Firmicutes	c__Bacilli	o__Lactobacillales	f__Streptococcaceae	g__Streptococcus	s__
ASV277	0	0	0	0	0	0	0	0	0	0	0	0	0	0	0	0	0	0	0	99	k__Bacteria	p__Firmicutes	c__Clostridia	o__Lachnospirales	f__Lachnospiraceae	g__Lachnoclostridium	s__
ASV278	0	0	0	60	0	43	0	29	9	0	0	0	0	0	0	0	0	0	0	0	k__Bacteria	p__Proteobacteria	c__Gammaproteobacteria	o__Enterobacterales	f__Enterobacteriaceae	g__	s__
ASV279	0	0	0	0	0	0	0	0	0	0	0	0	0	0	0	7	0	58	0	0	k__Bacteria	p__Firmicutes	c__Clostridia	o__Oscillospirales	f__Ruminococcaceae	g__	s__
ASV280	0	0	0	0	0	0	0	0	0	0	0	0	0	0	0	0	0	74	0	0	k__Bacteria	p__Firmicutes	c__Clostridia	o__Christensenellales	f__Christensenellaceae	g__Christensenellaceae_R-7_group	s__
ASV281	0	0	0	0	0	0	0	0	0	0	0	0	0	0	0	0	0	69	0	0	k__Bacteria	p__Bacteroidota	c__Bacteroidia	o__Bacteroidales	f__Rikenellaceae	g__Rikenellaceae_RC9_gut_group	s__
ASV282	0	2	0	10	0	18	0	46	25	0	0	0	0	0	0	0	0	0	0	0	k__Bacteria	p__Firmicutes	c__Bacilli	o__Lactobacillales	f__Leuconostocaceae	g__Leuconostoc	s__Leuconostoc_lactis
ASV283	0	0	0	0	0	0	0	0	7	0	0	0	0	0	0	16	0	0	0	71	k__Bacteria	p__Actinobacteriota	c__Actinobacteria	o__Corynebacteriales	f__Corynebacteriaceae	g__Corynebacterium	s__
ASV284	0	0	0	0	0	0	0	0	0	0	0	0	0	0	0	26	0	41	0	0	k__Bacteria	p__Firmicutes	c__Clostridia	o__Clostridia_UCG-014	f__Clostridia_UCG-014	g__Clostridia_UCG-014	s__
ASV285	0	0	0	0	0	0	0	0	0	0	0	0	0	0	0	57	0	20	0	0	k__Bacteria	p__Bacteroidota	c__Bacteroidia	o__Bacteroidales	f__Prevotellaceae	g__Prevotella	s__
ASV286	0	0	0	0	0	0	0	0	0	0	0	0	0	0	148	0	0	0	0	0	k__Bacteria	p__Campilobacterota	c__Campylobacteria	o__Campylobacterales	f__Helicobacteraceae	g__Helicobacter	s__
ASV287	0	125	0	0	0	0	0	0	0	0	0	0	0	0	0	0	0	0	0	0	k__Bacteria	p__Firmicutes	c__Negativicutes	o__Veillonellales-Selenomonadales	f__Veillonellaceae	g__Veillonella	s__Veillonella_caviae
ASV288	0	0	0	0	0	0	0	0	0	0	0	0	0	0	0	0	0	0	0	76	k__Bacteria	p__Firmicutes	c__Clostridia	o__Lachnospirales	f__Lachnospiraceae	g__	s__
ASV289	0	0	0	0	0	0	0	0	0	0	0	0	0	0	164	0	0	0	0	0	k__	p__	c__	o__	f__	g__	s__
ASV290	0	0	0	0	0	17	0	28	36	3	0	0	7	0	0	4	0	0	9	0	k__Bacteria	p__Firmicutes	c__Bacilli	o__Lactobacillales	f__Leuconostocaceae	g__Fructobacillus	s__
ASV291	0	0	0	45	0	35	9	33	0	0	0	0	0	0	0	0	0	0	0	0	k__Bacteria	p__Proteobacteria	c__Gammaproteobacteria	o__Enterobacterales	f__Enterobacteriaceae	g__	s__
ASV292	0	0	0	0	0	0	0	0	0	0	0	0	0	0	0	0	37	0	54	0	k__Bacteria	p__Firmicutes	c__Bacilli	o__Lactobacillales	f__Streptococcaceae	g__Streptococcus	s__Streptococcus_orisratti
ASV293	0	0	0	0	0	0	0	0	0	0	0	0	0	113	0	0	0	0	0	0	k__Bacteria	p__Firmicutes	c__Clostridia	o__Clostridiales	f__Clostridiaceae	g__Clostridium_sensu_stricto_1	s__
ASV294	2	0	58	24	0	6	26	0	23	0	0	0	0	0	0	0	0	0	0	0	k__Bacteria	p__Firmicutes	c__Clostridia	o__Clostridiales	f__Clostridiaceae	g__Sarcina	s__
ASV295	0	125	0	0	0	0	0	0	0	0	0	0	0	0	0	0	0	0	0	0	k__Bacteria	p__Firmicutes	c__Bacilli	o__Lactobacillales	f__Streptococcaceae	g__Streptococcus	s__
ASV296	0	0	0	0	0	0	0	0	0	0	0	0	0	0	0	0	0	71	6	0	k__Bacteria	p__Firmicutes	c__Clostridia	o__Oscillospirales	f__Oscillospiraceae	g__	s__
ASV297	0	0	0	0	0	0	0	0	0	0	0	0	0	0	0	1	0	0	80	0	k__Bacteria	p__Patescibacteria	c__Gracilibacteria	o__Gracilibacteria	f__Gracilibacteria	g__Gracilibacteria	s__Gracilibacteria_bacterium
ASV298	0	0	0	0	0	0	0	0	0	0	0	0	0	0	0	0	0	48	0	0	k__Bacteria	p__Firmicutes	c__Clostridia	o__Lachnospirales	f__Lachnospiraceae	g__	s__
ASV299	0	0	0	0	0	0	0	0	0	0	0	0	0	0	0	0	0	0	0	91	k__Bacteria	p__Actinobacteriota	c__Actinobacteria	o__Corynebacteriales	f__Nocardiaceae	g__Gordonia	s__
ASV300	0	0	0	0	0	0	0	0	0	0	0	0	0	0	0	0	0	0	0	78	k__Bacteria	p__Firmicutes	c__Clostridia	o__Lachnospirales	f__Lachnospiraceae	g__	s__
ASV301	0	0	0	0	0	12	19	15	31	0	0	0	0	0	0	0	0	0	13	0	k__Bacteria	p__Actinobacteriota	c__Actinobacteria	o__Corynebacteriales	f__Corynebacteriaceae	g__Corynebacterium	s__
ASV302	0	0	0	0	0	0	0	0	0	0	0	0	0	0	0	0	0	0	0	95	k__Bacteria	p__Firmicutes	c__Negativicutes	o__Veillonellales-Selenomonadales	f__Selenomonadaceae	g__Megamonas	s__
ASV303	0	0	0	0	0	0	0	0	0	0	0	5	0	0	0	0	0	56	5	0	k__Bacteria	p__Firmicutes	c__Clostridia	o__Peptostreptococcales-Tissierellales	f__Anaerovoracaceae	g__Family_XIII_AD3011_group	s__
ASV304	0	0	0	0	0	0	0	0	0	0	0	6	0	0	0	16	0	43	0	0	k__Bacteria	p__Firmicutes	c__Clostridia	o__Christensenellales	f__Christensenellaceae	g__Christensenellaceae_R-7_group	s__
ASV305	6	0	0	0	12	0	0	0	0	0	0	0	0	0	0	0	0	0	0	64	k__Bacteria	p__Firmicutes	c__Clostridia	o__Oscillospirales	f__Ruminococcaceae	g__Subdoligranulum	s__
ASV306	0	0	0	0	0	0	0	0	0	0	0	0	0	7	61	22	0	0	0	17	k__Bacteria	p__Firmicutes	c__Clostridia	o__Lachnospirales	f__Lachnospiraceae	g__	s__
ASV307	0	0	0	0	0	0	0	0	0	0	0	0	0	0	0	0	0	0	78	0	k__Bacteria	p__Patescibacteria	c__Gracilibacteria	o__Gracilibacteria	f__Gracilibacteria	g__Gracilibacteria	s__Gracilibacteria_bacterium
ASV308	0	0	59	11	0	0	0	0	7	0	1	8	1	6	0	0	35	0	0	0	k__Bacteria	p__Firmicutes	c__Negativicutes	o__Veillonellales-Selenomonadales	f__Veillonellaceae	g__Veillonella	s__
ASV309	0	0	0	0	0	0	0	0	0	0	0	0	0	0	0	0	0	0	0	84	k__Bacteria	p__Firmicutes	c__Negativicutes	o__Veillonellales-Selenomonadales	f__Selenomonadaceae	g__Megamonas	s__
ASV310	0	0	0	0	0	0	0	0	0	0	0	0	0	0	0	71	0	0	0	0	k__Bacteria	p__Bacteroidota	c__Bacteroidia	o__Bacteroidales	f__Tannerellaceae	g__Parabacteroides	s__
ASV311	0	0	19	136	0	2	13	0	1	0	0	0	0	0	0	0	0	0	3	0	k__Bacteria	p__Firmicutes	c__Negativicutes	o__Veillonellales-Selenomonadales	f__Veillonellaceae	g__Veillonella	s__
ASV312	0	0	0	0	0	0	0	0	0	0	0	39	76	0	0	0	0	0	0	0	k__Bacteria	p__Firmicutes	c__Bacilli	o__	f__	g__	s__
ASV313	0	0	0	0	0	0	0	0	0	0	0	0	0	0	0	0	0	0	82	0	k__Bacteria	p__Firmicutes	c__Bacilli	o__Lactobacillales	f__Streptococcaceae	g__Streptococcus	s__
ASV314	0	0	0	0	0	0	0	0	0	0	15	0	0	0	0	21	29	0	21	0	k__Bacteria	p__Actinobacteriota	c__Actinobacteria	o__Actinomycetales	f__Actinomycetaceae	g__Actinomyces	s__
ASV315	0	0	0	0	0	0	0	0	0	0	0	5	0	0	0	15	0	51	0	0	k__Bacteria	p__Firmicutes	c__Bacilli	o__Erysipelotrichales	f__Erysipelotrichaceae	g__Anaerorhabdus_furcosa_group	s__
ASV316	0	0	0	0	0	0	0	0	0	0	0	0	0	0	0	12	0	44	0	0	k__Bacteria	p__Firmicutes	c__Clostridia	o__Oscillospirales	f__Oscillospiraceae	g__UCG-002	s__
ASV317	0	0	0	0	0	0	0	0	0	0	0	0	0	0	0	54	0	12	2	0	k__Bacteria	p__Bacteroidota	c__Bacteroidia	o__Bacteroidales	f__p-251-o5	g__p-251-o5	s__
ASV318	0	0	0	0	0	0	0	0	0	0	0	0	0	0	0	68	0	0	0	0	k__Bacteria	p__Firmicutes	c__Clostridia	o__Oscillospirales	f__Oscillospiraceae	g__UCG-005	s__
ASV319	0	0	0	0	0	0	0	0	0	0	0	9	0	0	0	7	0	33	0	4	k__Bacteria	p__Firmicutes	c__Clostridia	o__Lachnospirales	f__Lachnospiraceae	g__Blautia	s__
ASV320	0	0	0	0	0	0	0	0	0	0	0	14	5	0	0	17	0	20	11	0	k__Bacteria	p__Firmicutes	c__Bacilli	o__Erysipelotrichales	f__Erysipelotrichaceae	g__Catenisphaera	s__
ASV321	0	0	0	0	0	0	0	0	0	8	0	3	0	0	0	0	0	0	0	70	k__Bacteria	p__Proteobacteria	c__Gammaproteobacteria	o__Pseudomonadales	f__Moraxellaceae	g__Acinetobacter	s__
ASV322	0	27	0	4	0	0	0	0	0	0	49	0	2	1	0	0	0	0	3	0	k__Bacteria	p__Verrucomicrobiota	c__Chlamydiae	o__Chlamydiales	f__Chlamydiaceae	g__Chlamydia	s__Chlamydia_suis
ASV323	0	0	0	0	0	0	0	0	0	0	0	0	0	0	0	0	0	0	0	77	k__Bacteria	p__Bacteroidota	c__Bacteroidia	o__Bacteroidales	f__Prevotellaceae	g__Alloprevotella	s__Prevotellaceae_bacterium
ASV324	0	0	0	0	0	0	0	0	0	0	0	0	0	0	0	0	0	53	0	0	k__Bacteria	p__Firmicutes	c__Clostridia	o__Lachnospirales	f__Lachnospiraceae	g__	s__
ASV325	4	0	0	0	0	0	0	0	3	0	0	0	0	0	0	12	0	0	0	51	k__Bacteria	p__Actinobacteriota	c__Actinobacteria	o__Propionibacteriales	f__Propionibacteriaceae	g__Cutibacterium	s__
ASV326	0	0	0	0	0	0	0	0	0	0	0	0	0	0	0	0	0	0	0	77	k__Bacteria	p__Bacteroidota	c__Bacteroidia	o__Bacteroidales	f__Prevotellaceae	g__Prevotella	s__
ASV327	0	0	0	0	0	0	0	0	0	0	0	3	0	0	0	11	0	40	10	0	k__Bacteria	p__Cyanobacteria	c__Vampirivibrionia	o__Gastranaerophilales	f__Gastranaerophilales	g__Gastranaerophilales	s__
ASV328	0	0	0	0	0	0	0	0	0	0	0	0	0	0	0	0	0	0	0	66	k__Bacteria	p__Proteobacteria	c__Alphaproteobacteria	o__Rhizobiales	f__Rhizobiaceae	g__Ensifer	s__
ASV329	0	0	0	0	0	0	0	0	0	0	0	6	8	0	0	4	0	25	0	0	k__Bacteria	p__Firmicutes	c__Clostridia	o__Peptostreptococcales-Tissierellales	f__Anaerovoracaceae	g__Mogibacterium	s__
ASV330	0	0	0	0	0	11	0	12	0	0	0	0	0	0	0	0	0	0	0	58	k__Bacteria	p__Proteobacteria	c__Gammaproteobacteria	o__Pseudomonadales	f__Moraxellaceae	g__Acinetobacter	s__
ASV331	0	0	8	0	0	0	4	13	3	9	3	0	0	0	0	4	15	0	18	0	k__Bacteria	p__Firmicutes	c__Clostridia	o__Lachnospirales	f__Lachnospiraceae	g__Acetitomaculum	s__Lachnospiraceae_bacterium
ASV332	0	0	0	61	0	0	0	51	0	0	0	0	0	0	0	0	0	0	0	0	k__Bacteria	p__Firmicutes	c__Negativicutes	o__Veillonellales-Selenomonadales	f__Veillonellaceae	g__Veillonella	s__Veillonella_caviae
ASV333	0	0	0	0	0	14	0	5	0	0	3	0	0	43	0	0	0	0	0	12	k__Bacteria	p__Proteobacteria	c__Gammaproteobacteria	o__Enterobacterales	f__Enterobacteriaceae	g__Klebsiella	s__
ASV334	0	0	0	0	0	0	0	0	0	0	0	0	0	0	0	26	0	31	0	0	k__Bacteria	p__Firmicutes	c__Clostridia	o__Oscillospirales	f__Ruminococcaceae	g__Faecalibacterium	s__
ASV335	0	0	0	0	0	0	0	0	0	0	0	0	0	0	0	34	0	23	0	0	k__Bacteria	p__Firmicutes	c__Negativicutes	o__Acidaminococcales	f__Acidaminococcaceae	g__Phascolarctobacterium	s__
ASV336	0	0	12	0	42	0	0	0	0	0	33	0	0	0	0	0	0	0	6	0	k__Bacteria	p__Patescibacteria	c__Saccharimonadia	o__Saccharimonadales	f__Saccharimonadaceae	g__TM7a	s__
ASV337	0	0	0	17	0	59	0	0	10	0	0	0	0	0	0	0	0	0	0	0	k__Bacteria	p__Proteobacteria	c__Gammaproteobacteria	o__Enterobacterales	f__Enterobacteriaceae	g__	s__
ASV338	0	0	0	0	0	0	0	0	0	0	0	0	0	0	0	0	0	0	0	77	k__Bacteria	p__Proteobacteria	c__Alphaproteobacteria	o__Rickettsiales	f__Mitochondria	g__Mitochondria	s__
ASV339	0	0	0	0	0	0	0	0	0	0	0	0	27	3	0	0	7	1	50	0	k__Bacteria	p__Actinobacteriota	c__Actinobacteria	o__Actinomycetales	f__Actinomycetaceae	g__Trueperella	s__Trueperella_pyogenes
ASV340	0	0	0	0	0	0	0	0	0	0	0	0	22	0	0	42	0	5	0	0	k__Bacteria	p__Firmicutes	c__Clostridia	o__Lachnospirales	f__Lachnospiraceae	g__Agathobacter	s__
ASV341	5	0	0	0	3	0	0	0	0	2	10	0	0	0	0	3	0	0	0	48	k__Bacteria	p__Actinobacteriota	c__Actinobacteria	o__Actinomycetales	f__Actinomycetaceae	g__Mobiluncus	s__
ASV342	0	0	0	0	0	0	0	0	0	0	0	0	0	0	0	0	0	0	0	73	k__Bacteria	p__Proteobacteria	c__Gammaproteobacteria	o__Aeromonadales	f__Succinivibrionaceae	g__Succinivibrio	s__
ASV343	0	0	0	0	0	0	0	0	0	0	0	3	0	0	0	2	0	45	0	0	k__Bacteria	p__Patescibacteria	c__Saccharimonadia	o__Saccharimonadales	f__Saccharimonadaceae	g__Candidatus_Saccharimonas	s__
ASV344	0	0	0	0	0	0	0	0	0	0	0	0	0	0	0	61	0	0	0	0	k__Bacteria	p__Bacteroidota	c__Bacteroidia	o__Bacteroidales	f__Tannerellaceae	g__Parabacteroides	s__
ASV345	0	0	0	0	0	0	0	0	0	0	0	0	0	0	0	23	0	30	0	0	k__Bacteria	p__Firmicutes	c__Clostridia	o__Lachnospirales	f__Lachnospiraceae	g__Roseburia	s__Roseburia_sp
ASV346	0	0	0	0	0	0	0	0	0	0	0	0	0	0	0	0	0	0	0	69	k__Bacteria	p__Firmicutes	c__Negativicutes	o__Veillonellales-Selenomonadales	f__Veillonellaceae	g__Dialister	s__
ASV347	0	0	0	0	0	13	0	67	0	0	0	0	0	0	0	0	0	0	4	0	k__Bacteria	p__Proteobacteria	c__Gammaproteobacteria	o__Cardiobacteriales	f__Cardiobacteriaceae	g__	s__
ASV348	0	0	0	0	0	3	0	7	0	0	3	4	0	0	0	37	0	0	10	11	k__Bacteria	p__Firmicutes	c__Bacilli	o__Lactobacillales	f__Aerococcaceae	g__Globicatella	s__
ASV349	0	0	0	0	0	0	0	0	0	0	0	0	0	0	0	0	0	0	0	71	k__Bacteria	p__Actinobacteriota	c__Actinobacteria	o__Bifidobacteriales	f__Bifidobacteriaceae	g__Bifidobacterium	s__
ASV350	0	0	0	0	0	0	0	0	0	0	0	0	0	0	0	22	0	0	0	49	k__Bacteria	p__Proteobacteria	c__Gammaproteobacteria	o__Oceanospirillales	f__Halomonadaceae	g__Halomonas	s__
ASV351	0	0	0	0	0	0	0	0	0	0	0	0	0	0	0	0	0	58	0	0	k__Bacteria	p__Bacteroidota	c__Bacteroidia	o__Bacteroidales	f__Rikenellaceae	g__Rikenellaceae_RC9_gut_group	s__
ASV352	0	0	0	0	0	0	0	0	0	0	0	0	0	0	0	0	0	54	0	0	k__Bacteria	p__Firmicutes	c__Clostridia	o__Christensenellales	f__Christensenellaceae	g__Christensenellaceae_R-7_group	s__
ASV353	0	91	0	0	0	4	0	0	3	7	0	0	0	0	0	0	0	0	0	0	k__Bacteria	p__Proteobacteria	c__Alphaproteobacteria	o__Rickettsiales	f__Mitochondria	g__Mitochondria	s__
ASV354	0	0	55	12	0	5	6	0	11	0	0	0	0	0	0	0	10	1	1	0	k__Bacteria	p__Firmicutes	c__Bacilli	o__Staphylococcales	f__Gemellaceae	g__Gemella	s__
ASV355	0	0	13	0	0	0	18	10	33	14	0	0	0	0	0	0	0	0	0	0	k__Bacteria	p__Actinobacteriota	c__Actinobacteria	o__Propionibacteriales	f__Propionibacteriaceae	g__Pseudopropionibacterium	s__
ASV356	0	0	0	0	0	0	0	0	0	0	0	31	0	0	0	0	0	20	0	0	k__Bacteria	p__Firmicutes	c__Clostridia	o__Oscillospirales	f__Eubacterium_coprostanoligenes_group	g__Eubacterium_coprostanoligenes_group	s__
ASV357	0	5	0	0	0	1	0	0	0	0	13	19	19	12	0	2	0	0	5	0	k__Bacteria	p__Firmicutes	c__Bacilli	o__Lactobacillales	f__Lactobacillaceae	g__Lactobacillus	s__
ASV358	0	0	0	0	0	0	0	0	0	0	0	0	0	0	0	51	0	8	0	0	k__Bacteria	p__Bacteroidota	c__Bacteroidia	o__Bacteroidales	f__Tannerellaceae	g__Parabacteroides	s__
ASV359	0	0	14	0	0	5	0	18	15	32	0	0	0	0	0	0	0	0	0	0	k__Bacteria	p__Firmicutes	c__Clostridia	o__Peptostreptococcales-Tissierellales	f__Peptostreptococcales-Tissierellales	g__Parvimonas	s__
ASV360	0	0	0	0	0	0	0	0	0	0	1	18	0	0	0	0	0	41	0	0	k__Bacteria	p__Actinobacteriota	c__Coriobacteriia	o__Coriobacteriales	f__Atopobiaceae	g__Olsenella	s__
ASV361	0	0	0	0	0	0	0	0	0	0	0	0	0	0	0	13	0	38	0	0	k__Bacteria	p__Firmicutes	c__Clostridia	o__Clostridia_vadinBB60_group	f__Clostridia_vadinBB60_group	g__Clostridia_vadinBB60_group	s__
ASV362	0	0	4	0	0	0	5	0	0	0	0	0	0	0	0	0	0	47	9	0	k__Bacteria	p__Firmicutes	c__Clostridia	o__Oscillospirales	f__Oscillospiraceae	g__UCG-005	s__
ASV363	0	0	0	0	0	0	0	0	0	0	0	9	0	0	0	23	0	25	1	0	k__Bacteria	p__Firmicutes	c__Clostridia	o__Clostridia_UCG-014	f__Clostridia_UCG-014	g__Clostridia_UCG-014	s__
ASV364	0	0	0	0	0	0	0	0	0	0	0	0	0	0	0	41	0	0	0	0	k__Bacteria	p__Bacteroidota	c__Bacteroidia	o__Bacteroidales	f__Bacteroidaceae	g__Bacteroides	s__
ASV365	0	0	0	0	0	0	0	0	0	0	0	0	0	0	0	0	0	42	0	0	k__Bacteria	p__Bacteroidota	c__Bacteroidia	o__Bacteroidales	f__Rikenellaceae	g__Rikenellaceae_RC9_gut_group	s__
ASV366	2	0	1	3	36	0	2	7	4	0	0	2	0	4	11	0	8	1	1	0	k__Bacteria	p__Proteobacteria	c__Gammaproteobacteria	o__Enterobacterales	f__Enterobacteriaceae	g__	s__
ASV367	0	0	0	0	0	0	0	0	0	0	0	0	0	0	0	27	0	13	0	0	k__Bacteria	p__Firmicutes	c__Bacilli	o__Erysipelotrichales	f__Erysipelotrichaceae	g__	s__
ASV368	0	0	0	0	0	0	0	0	0	0	0	0	0	0	0	0	0	9	0	39	k__Bacteria	p__Firmicutes	c__Clostridia	o__Oscillospirales	f__Oscillospiraceae	g__UCG-002	s__
ASV369	0	0	0	0	0	0	0	0	0	0	0	0	0	73	0	0	0	0	0	0	k__Bacteria	p__Proteobacteria	c__Gammaproteobacteria	o__Enterobacterales	f__Enterobacteriaceae	g__	s__
ASV370	0	0	0	0	0	0	0	0	0	0	0	0	0	0	0	0	0	36	0	0	k__Bacteria	p__Firmicutes	c__Clostridia	o__Lachnospirales	f__Lachnospiraceae	g__	s__
ASV371	0	0	0	24	5	0	0	37	11	0	0	0	0	0	0	0	9	0	0	0	k__Bacteria	p__Proteobacteria	c__Gammaproteobacteria	o__Burkholderiales	f__Rhodocyclaceae	g__Propionivibrio	s__Propionivibrio_sp
ASV372	0	0	0	0	0	0	0	0	0	0	0	0	0	0	0	45	0	0	0	0	k__Bacteria	p__Bacteroidota	c__Bacteroidia	o__Bacteroidales	f__Prevotellaceae	g__Prevotellaceae_NK3B31_group	s__
ASV373	0	0	0	0	0	0	0	0	0	0	0	0	0	0	0	26	0	10	7	0	k__Bacteria	p__Firmicutes	c__Bacilli	o__RF39	f__RF39	g__RF39	s__
ASV374	0	0	0	0	0	0	0	0	0	0	0	3	2	0	0	39	0	4	0	0	k__Bacteria	p__Firmicutes	c__Clostridia	o__Oscillospirales	f__Oscillospiraceae	g__Colidextribacter	s__
ASV375	0	0	0	0	0	0	0	0	0	0	0	0	36	0	0	24	0	9	0	0	k__Bacteria	p__Firmicutes	c__Bacilli	o__Lactobacillales	f__Lactobacillaceae	g__Lactobacillus	s__Lactobacillus_agilis
ASV376	7	0	0	0	44	0	0	0	0	0	0	0	0	0	21	0	0	0	0	0	k__	p__	c__	o__	f__	g__	s__
ASV377	0	0	0	0	0	24	0	0	0	57	0	0	0	0	0	0	0	0	0	0	k__Bacteria	p__Firmicutes	c__Bacilli	o__Lactobacillales	f__Streptococcaceae	g__Lactococcus	s__Lactococcus_raffinolactis
ASV378	0	0	0	0	0	0	0	0	0	0	0	6	0	0	0	0	0	20	0	27	k__Bacteria	p__Firmicutes	c__Negativicutes	o__Acidaminococcales	f__Acidaminococcaceae	g__Phascolarctobacterium	s__
ASV379	0	0	0	0	0	0	0	0	0	0	0	0	0	0	0	0	0	46	0	0	k__Bacteria	p__Firmicutes	c__Clostridia	o__Oscillospirales	f__Oscillospiraceae	g__UCG-005	s__
ASV380	0	0	0	0	0	0	0	0	0	0	0	0	0	0	0	0	0	38	0	0	k__Bacteria	p__Firmicutes	c__Bacilli	o__RF39	f__RF39	g__RF39	s__
ASV381	0	0	0	0	0	0	0	0	0	0	0	0	0	0	0	0	0	0	58	0	k__Bacteria	p__Firmicutes	c__Clostridia	o__Clostridia	f__Hungateiclostridiaceae	g__Mageibacillus	s__Clostridiales_bacterium
ASV382	0	0	0	0	0	4	0	0	15	0	0	0	17	0	0	0	0	27	0	0	k__Bacteria	p__Firmicutes	c__Clostridia	o__Oscillospirales	f__Ruminococcaceae	g__Subdoligranulum	s__
ASV383	0	0	0	0	0	0	0	0	0	0	0	0	0	0	0	48	0	0	0	0	k__Bacteria	p__Firmicutes	c__Clostridia	o__Lachnospirales	f__Lachnospiraceae	g__	s__
ASV384	0	0	0	0	0	0	0	0	0	0	0	0	0	0	0	38	0	0	9	0	k__Bacteria	p__Firmicutes	c__Bacilli	o__RF39	f__RF39	g__RF39	s__
ASV385	0	0	0	0	0	0	0	0	0	0	0	0	0	0	0	53	0	0	0	0	k__Bacteria	p__Proteobacteria	c__Gammaproteobacteria	o__Enterobacterales	f__Enterobacteriaceae	g__Escherichia-Shigella	s__
ASV386	0	0	0	0	0	0	0	0	0	0	0	0	0	0	0	13	0	19	6	0	k__Bacteria	p__Firmicutes	c__Clostridia	o__Oscillospirales	f__Oscillospiraceae	g__	s__
ASV387	0	0	0	0	0	0	0	0	0	0	0	0	0	0	0	0	0	0	53	0	k__Bacteria	p__Bacteroidota	c__Bacteroidia	o__Flavobacteriales	f__Weeksellaceae	g__Bergeyella	s__Bergeyella_porcorum
ASV388	0	0	0	0	0	0	0	0	0	0	0	4	0	0	0	31	0	0	3	0	k__Bacteria	p__Spirochaetota	c__Spirochaetia	o__Spirochaetales	f__Spirochaetaceae	g__Treponema	s__Treponema_berlinense
ASV389	0	0	0	0	0	0	0	0	0	0	0	0	0	0	0	0	0	0	0	56	k__Bacteria	p__Proteobacteria	c__Gammaproteobacteria	o__Pseudomonadales	f__Moraxellaceae	g__Acinetobacter	s__
ASV390	0	0	0	0	0	0	0	0	0	0	0	0	0	0	0	0	0	37	0	0	k__Bacteria	p__Firmicutes	c__Bacilli	o__RF39	f__RF39	g__RF39	s__
ASV391	0	0	0	0	0	0	0	0	0	0	0	0	0	0	0	22	0	10	2	0	k__Bacteria	p__Bacteroidota	c__Bacteroidia	o__Bacteroidales	f__Paludibacteraceae	g__	s__
ASV392	0	0	0	0	0	0	0	0	0	0	0	0	0	0	0	41	0	8	0	0	k__Bacteria	p__Bacteroidota	c__Bacteroidia	o__Bacteroidales	f__Prevotellaceae	g__Prevotellaceae_NK3B31_group	s__
ASV393	0	0	0	0	0	0	0	0	0	0	0	0	0	0	0	53	0	0	0	0	k__Bacteria	p__Bacteroidota	c__Bacteroidia	o__Bacteroidales	f__p-251-o5	g__p-251-o5	s__
ASV394	0	0	0	0	0	0	0	0	0	0	0	0	0	0	0	21	0	19	0	0	k__Bacteria	p__Firmicutes	c__Clostridia	o__Oscillospirales	f__Ruminococcaceae	g__Fournierella	s__
ASV395	0	0	0	0	37	0	0	0	0	0	37	0	0	0	0	0	0	0	0	0	k__Bacteria	p__Actinobacteriota	c__Actinobacteria	o__Streptosporangiales	f__Thermomonosporaceae	g__Actinomadura	s__Actinomadura_sputi
ASV396	5	0	0	0	0	0	0	0	0	0	0	0	0	0	0	0	0	13	0	34	k__Bacteria	p__Firmicutes	c__Bacilli	o__Erysipelotrichales	f__Erysipelotrichaceae	g__Holdemanella	s__
ASV397	0	0	0	5	0	0	0	0	8	6	6	0	0	5	0	0	0	27	12	0	k__Bacteria	p__Firmicutes	c__Clostridia	o__Clostridiales	f__Clostridiaceae	g__Clostridium_sensu_stricto_1	s__
ASV398	0	0	0	0	0	0	0	0	0	0	0	0	0	0	0	0	0	32	0	0	k__Bacteria	p__Bacteroidota	c__Bacteroidia	o__Bacteroidales	f__Tannerellaceae	g__Parabacteroides	s__
ASV399	0	0	0	0	0	0	0	0	0	0	0	0	0	0	0	0	0	36	0	0	k__Bacteria	p__Bacteroidota	c__Bacteroidia	o__Bacteroidales	f__Tannerellaceae	g__Parabacteroides	s__
ASV400	0	0	0	0	7	0	0	0	0	0	0	0	0	0	0	17	19	0	0	22	k__Bacteria	p__Firmicutes	c__Bacilli	o__Lactobacillales	f__Lactobacillaceae	g__Lactobacillus	s__Lactobacillus_coleohominis
ASV401	0	8	6	0	0	0	0	0	0	3	4	0	0	0	0	5	35	0	9	0	k__Bacteria	p__Firmicutes	c__Clostridia	o__Lachnospirales	f__Lachnospiraceae	g__	s__
ASV402	0	0	0	9	0	20	0	15	16	0	0	0	0	0	0	0	0	0	0	0	k__Bacteria	p__Patescibacteria	c__Saccharimonadia	o__Saccharimonadales	f__Saccharimonadaceae	g__TM7x	s__
ASV403	0	0	0	0	0	0	0	0	0	0	0	0	0	0	0	9	0	31	0	0	k__Bacteria	p__Firmicutes	c__Clostridia	o__Oscillospirales	f__Ruminococcaceae	g__Ruminococcus	s__Clostridiaceae_bacterium
ASV404	0	10	5	7	2	0	4	26	0	0	11	0	0	0	0	0	0	0	0	0	k__Bacteria	p__Firmicutes	c__Bacilli	o__Lactobacillales	f__Streptococcaceae	g__Streptococcus	s__
ASV405	0	0	0	0	0	0	0	0	0	0	0	0	0	0	0	50	0	0	0	0	k__Bacteria	p__Bacteroidota	c__Bacteroidia	o__Bacteroidales	f__Prevotellaceae	g__	s__
ASV406	0	0	0	0	0	0	0	0	0	0	3	0	0	0	0	0	0	31	0	0	k__Bacteria	p__Firmicutes	c__Clostridia	o__Lachnospirales	f__Lachnospiraceae	g__Ruminococcus_gauvreauii_group	s__
ASV407	0	0	0	0	0	0	0	0	0	0	0	17	54	0	0	0	0	0	0	0	k__Bacteria	p__Firmicutes	c__Bacilli	o__	f__	g__	s__
ASV408	0	0	0	0	0	0	0	0	0	0	0	0	0	0	0	0	0	5	0	55	k__Bacteria	p__Firmicutes	c__Clostridia	o__Lachnospirales	f__Lachnospiraceae	g__Roseburia	s__
ASV409	6	0	0	0	0	0	27	0	0	0	0	0	0	31	0	0	0	0	0	0	k__Bacteria	p__Proteobacteria	c__Gammaproteobacteria	o__Enterobacterales	f__Enterobacteriaceae	g__	s__
ASV410	0	0	0	0	11	0	0	0	0	0	0	0	0	0	0	0	0	0	0	49	k__Bacteria	p__Actinobacteriota	c__Coriobacteriia	o__Coriobacteriales	f__Coriobacteriaceae	g__Collinsella	s__
ASV411	0	0	0	0	0	0	0	0	0	0	0	10	0	0	0	0	0	32	0	0	k__Bacteria	p__Firmicutes	c__Clostridia	o__Oscillospirales	f__Oscillospiraceae	g__UCG-005	s__
ASV412	0	0	0	0	0	0	0	0	0	0	0	0	0	0	0	0	0	0	0	59	k__Bacteria	p__Bacteroidota	c__Bacteroidia	o__Bacteroidales	f__Prevotellaceae	g__Prevotella	s__
ASV413	0	0	0	0	0	0	0	0	0	0	0	0	0	0	0	55	0	0	0	0	k__Bacteria	p__Firmicutes	c__Bacilli	o__Erysipelotrichales	f__Erysipelotrichaceae	g__Turicibacter	s__
ASV414	0	0	0	0	0	0	0	0	0	0	0	0	0	0	0	0	0	32	0	0	k__Bacteria	p__Firmicutes	c__Clostridia	o__Oscillospirales	f__Oscillospiraceae	g__UCG-005	s__
ASV415	0	0	0	0	0	0	4	5	0	0	0	0	6	0	0	0	11	0	25	0	k__Bacteria	p__Actinobacteriota	c__Coriobacteriia	o__Coriobacteriales	f__Atopobiaceae	g__Atopobium	s__Atopobium_minutum
ASV416	0	0	0	0	0	0	0	0	0	0	0	0	83	0	0	0	0	0	0	0	k__Bacteria	p__Firmicutes	c__Bacilli	o__Lactobacillales	f__Lactobacillaceae	g__Lactobacillus	s__Lactobacillus_mucosae
ASV417	0	0	0	0	0	0	0	0	0	0	0	0	0	0	0	31	0	11	0	0	k__Bacteria	p__Bacteroidota	c__Bacteroidia	o__Bacteroidales	f__Prevotellaceae	g__Prevotella	s__
ASV418	0	0	0	0	0	0	0	0	0	0	0	15	0	0	0	0	0	26	0	0	k__Bacteria	p__Firmicutes	c__Clostridia	o__Oscillospirales	f__Ruminococcaceae	g__Subdoligranulum	s__
ASV419	0	0	0	0	0	0	0	0	0	0	0	0	0	0	0	26	20	0	9	0	k__Bacteria	p__Firmicutes	c__Clostridia	o__Peptostreptococcales-Tissierellales	f__Anaerovoracaceae	g__Eubacterium_brachy_group	s__
ASV420	0	0	0	0	0	0	0	0	0	0	0	0	0	0	0	37	0	1	0	0	k__Bacteria	p__Firmicutes	c__Clostridia	o__Oscillospirales	f__Oscillospiraceae	g__Colidextribacter	s__Anaerostipes_hadrus
ASV421	0	0	0	0	0	0	0	0	0	0	0	0	0	0	90	0	0	0	0	0	k__Bacteria	p__Proteobacteria	c__Gammaproteobacteria	o__Pasteurellales	f__Pasteurellaceae	g__Actinobacillus	s__
ASV422	29	0	0	0	0	0	0	0	0	0	0	0	0	0	0	0	0	0	0	0	k__Bacteria	p__Campilobacterota	c__Campylobacteria	o__Campylobacterales	f__Helicobacteraceae	g__Helicobacter	s__Helicobacter_rappini
ASV423	0	0	0	0	0	0	0	0	0	0	0	0	0	0	0	43	0	0	0	0	k__Bacteria	p__Proteobacteria	c__Gammaproteobacteria	o__Enterobacterales	f__Enterobacteriaceae	g__Escherichia-Shigella	s__
ASV424	0	0	0	0	0	0	0	0	0	0	0	0	0	0	0	0	0	32	0	0	k__Bacteria	p__Firmicutes	c__Clostridia	o__Christensenellales	f__Christensenellaceae	g__Christensenellaceae_R-7_group	s__
ASV425	0	0	0	0	0	0	0	0	0	0	0	0	0	0	0	14	0	0	0	37	k__Bacteria	p__Proteobacteria	c__Gammaproteobacteria	o__Pseudomonadales	f__Moraxellaceae	g__Acinetobacter	s__
ASV426	0	0	0	0	0	0	0	0	0	0	0	0	0	0	0	47	0	0	0	0	k__Bacteria	p__Verrucomicrobiota	c__Kiritimatiellae	o__WCHB1-41	f__WCHB1-41	g__WCHB1-41	s__
ASV427	0	0	0	0	0	0	0	0	0	0	0	0	0	0	0	25	0	12	0	0	k__Bacteria	p__Firmicutes	c__Clostridia	o__Clostridia_UCG-014	f__Clostridia_UCG-014	g__Clostridia_UCG-014	s__
ASV428	0	0	27	0	0	0	0	0	0	0	0	0	0	0	0	12	0	0	9	7	k__Bacteria	p__Patescibacteria	c__Saccharimonadia	o__Saccharimonadales	f__Saccharimonadales	g__Saccharimonadales	s__TM7_phylum
ASV429	0	0	0	0	0	0	0	0	2	0	0	0	0	0	0	27	0	3	0	0	k__Bacteria	p__Firmicutes	c__Clostridia	o__Clostridia_vadinBB60_group	f__Clostridia_vadinBB60_group	g__Clostridia_vadinBB60_group	s__
ASV430	0	0	0	0	0	0	0	0	0	0	0	21	0	0	0	0	0	24	0	0	k__Bacteria	p__Firmicutes	c__Clostridia	o__Lachnospirales	f__Lachnospiraceae	g__Lachnoclostridium	s__
ASV431	0	0	0	0	0	0	0	0	0	0	0	0	0	0	0	28	0	13	0	0	k__Bacteria	p__Bacteroidota	c__Bacteroidia	o__Bacteroidales	f__Bacteroidaceae	g__Bacteroides	s__
ASV432	0	0	0	0	0	0	0	0	0	0	0	0	0	0	0	8	0	15	0	0	k__Bacteria	p__Firmicutes	c__Clostridia	o__Christensenellales	f__Christensenellaceae	g__Christensenellaceae_R-7_group	s__
ASV433	0	0	0	0	0	0	0	0	0	0	0	0	0	0	0	0	0	0	53	0	k__Bacteria	p__Actinobacteriota	c__Actinobacteria	o__Micrococcales	f__Micrococcaceae	g__Rothia	s__
ASV434	4	0	0	0	0	0	0	0	0	0	0	0	0	0	0	0	0	0	0	40	k__Bacteria	p__Proteobacteria	c__Gammaproteobacteria	o__Pseudomonadales	f__Pseudomonadaceae	g__Pseudomonas	s__
ASV435	0	0	0	0	0	0	0	0	0	0	0	0	0	0	0	0	0	33	0	0	k__Bacteria	p__Firmicutes	c__Clostridia	o__Oscillospirales	f__Ruminococcaceae	g__Faecalibacterium	s__
ASV436	4	0	0	55	12	1	8	2	0	0	0	7	0	0	0	0	0	0	0	0	k__Bacteria	p__Firmicutes	c__Negativicutes	o__Veillonellales-Selenomonadales	f__Veillonellaceae	g__Veillonella	s__
ASV437	0	0	0	43	0	1	4	5	23	0	0	0	0	0	0	0	0	0	7	0	k__Bacteria	p__Firmicutes	c__Negativicutes	o__Veillonellales-Selenomonadales	f__Veillonellaceae	g__Veillonella	s__
ASV438	0	0	0	0	0	47	0	0	4	0	0	0	0	0	0	0	0	0	0	0	k__Bacteria	p__Proteobacteria	c__Gammaproteobacteria	o__Burkholderiales	f__Neisseriaceae	g__Neisseria	s__Neisseria_dentiae
ASV439	0	0	0	0	0	0	0	0	0	0	0	61	0	0	0	0	0	0	0	0	k__Bacteria	p__Bacteroidota	c__Bacteroidia	o__Bacteroidales	f__Muribaculaceae	g__Muribaculaceae	s__
ASV440	0	0	0	0	0	0	0	0	0	0	0	0	0	0	0	36	0	0	0	0	k__Bacteria	p__Bacteroidota	c__Bacteroidia	o__Bacteroidales	f__Tannerellaceae	g__Parabacteroides	s__
ASV441	0	0	0	0	0	0	0	0	0	0	0	0	0	0	0	0	0	30	0	0	k__Bacteria	p__Firmicutes	c__Clostridia	o__Oscillospirales	f__Eubacterium_coprostanoligenes_group	g__Eubacterium_coprostanoligenes_group	s__
ASV442	0	0	0	0	0	0	0	0	0	0	0	0	0	0	0	0	0	0	0	53	k__Bacteria	p__Proteobacteria	c__Alphaproteobacteria	o__Rhizobiales	f__Rhizobiaceae	g__	s__
ASV443	0	0	0	0	0	0	0	0	0	0	0	7	0	0	0	16	0	13	0	0	k__Bacteria	p__Firmicutes	c__Clostridia	o__Oscillospirales	f__Ruminococcaceae	g__Ruminococcus	s__
ASV444	0	0	0	0	0	0	0	0	0	0	0	0	0	0	0	36	0	0	0	0	k__Bacteria	p__Firmicutes	c__Clostridia	o__Oscillospirales	f__Ruminococcaceae	g__Ruminococcus	s__
ASV445	0	0	0	0	0	0	0	0	0	2	0	0	0	0	0	41	0	0	0	0	k__Bacteria	p__Firmicutes	c__Clostridia	o__Oscillospirales	f__Butyricicoccaceae	g__	s__
ASV446	0	0	0	0	0	0	0	0	0	0	0	0	0	0	0	0	0	0	0	45	k__Bacteria	p__Bacteroidota	c__Bacteroidia	o__Bacteroidales	f__Prevotellaceae	g__Prevotella	s__
ASV447	0	0	0	0	0	0	0	0	0	0	0	0	0	0	0	0	0	34	0	0	k__Bacteria	p__Firmicutes	c__Clostridia	o__Oscillospirales	f__Ruminococcaceae	g__	s__
ASV448	0	0	0	0	0	0	0	50	0	0	0	0	0	0	0	7	0	0	0	0	k__Bacteria	p__Firmicutes	c__Clostridia	o__Lachnospirales	f__Lachnospiraceae	g__Johnsonella	s__
ASV449	0	0	0	0	0	0	0	0	0	0	13	0	0	0	0	0	0	30	0	0	k__Bacteria	p__Firmicutes	c__Clostridia	o__Lachnospirales	f__Lachnospiraceae	g__Eubacterium_hallii_group	s__
ASV450	0	0	0	0	0	0	0	0	0	0	0	0	0	0	0	39	0	0	0	0	k__Bacteria	p__Firmicutes	c__Clostridia	o__Lachnospirales	f__Lachnospiraceae	g__Agathobacter	s__
ASV451	0	0	0	0	0	0	0	0	0	0	0	0	0	0	0	0	0	35	0	0	k__Bacteria	p__Bacteroidota	c__Bacteroidia	o__Bacteroidales	f__Rikenellaceae	g__Rikenellaceae_RC9_gut_group	s__
ASV452	0	0	0	0	0	0	0	0	0	0	0	0	0	0	0	0	0	31	0	0	k__Bacteria	p__Firmicutes	c__Clostridia	o__Lachnospirales	f__Lachnospiraceae	g__Blautia	s__
ASV453	0	0	0	0	0	0	0	0	0	0	0	0	0	0	0	0	0	0	0	39	k__Bacteria	p__Bacteroidota	c__Bacteroidia	o__Bacteroidales	f__Prevotellaceae	g__Prevotella	s__Prevotella_timonensis
ASV454	0	0	0	0	0	0	0	0	0	0	0	0	0	0	0	12	0	28	0	0	k__Bacteria	p__Firmicutes	c__Clostridia	o__Lachnospirales	f__Lachnospiraceae	g__Lachnospiraceae_UCG-003	s__
ASV455	0	0	0	0	0	0	0	0	0	0	0	0	0	0	0	0	0	27	0	0	k__Bacteria	p__Firmicutes	c__Negativicutes	o__Veillonellales-Selenomonadales	f__Selenomonadaceae	g__Anaerovibrio	s__
ASV456	0	0	0	0	0	0	0	0	0	0	0	0	0	0	0	42	0	0	0	0	k__Bacteria	p__Cyanobacteria	c__Vampirivibrionia	o__Gastranaerophilales	f__Gastranaerophilales	g__Gastranaerophilales	s__
ASV457	0	0	0	0	0	0	0	0	0	0	0	0	0	0	0	40	0	0	0	0	k__Bacteria	p__Bacteroidota	c__Bacteroidia	o__Bacteroidales	f__Prevotellaceae	g__	s__
ASV458	0	0	0	0	0	0	0	0	0	0	0	0	0	0	0	0	0	41	0	0	k__Bacteria	p__Firmicutes	c__Negativicutes	o__Acidaminococcales	f__Acidaminococcaceae	g__Phascolarctobacterium	s__
ASV459	0	0	3	0	0	0	6	8	6	0	5	0	0	0	0	3	0	0	17	0	k__Bacteria	p__Actinobacteriota	c__Actinobacteria	o__Micrococcales	f__	g__	s__
ASV460	0	0	0	0	0	0	0	0	0	0	0	0	0	0	0	6	0	0	0	35	k__Bacteria	p__Firmicutes	c__Clostridia	o__Clostridia_vadinBB60_group	f__Clostridia_vadinBB60_group	g__Clostridia_vadinBB60_group	s__
ASV461	0	0	0	0	0	0	0	0	0	0	0	0	0	0	0	0	0	32	0	0	k__Bacteria	p__Firmicutes	c__Clostridia	o__Christensenellales	f__Christensenellaceae	g__Christensenellaceae_R-7_group	s__
ASV462	0	0	0	0	0	0	0	0	0	0	0	0	0	0	0	0	0	27	0	0	k__Bacteria	p__Actinobacteriota	c__Coriobacteriia	o__Coriobacteriales	f__Eggerthellaceae	g__	s__
ASV463	4	0	0	0	0	0	0	0	0	0	0	0	0	0	0	0	0	0	0	34	k__	p__	c__	o__	f__	g__	s__
ASV464	0	0	0	0	0	0	0	0	0	0	0	0	0	0	0	0	0	2	0	46	k__Bacteria	p__Bacteroidota	c__Bacteroidia	o__Bacteroidales	f__Bacteroidaceae	g__Bacteroides	s__Bacteroides_coprocola
ASV465	0	0	0	0	0	0	0	0	0	0	0	18	0	0	0	0	0	17	0	0	k__Bacteria	p__Firmicutes	c__Bacilli	o__Erysipelotrichales	f__Erysipelotrichaceae	g__	s__
ASV466	0	0	0	0	0	0	0	0	0	0	0	0	0	0	0	0	0	31	0	0	k__Bacteria	p__Firmicutes	c__Clostridia	o__Lachnospirales	f__Lachnospiraceae	g__Coprococcus	s__
ASV467	28	0	0	0	4	0	0	0	0	0	0	0	0	0	0	0	0	0	0	0	k__	p__	c__	o__	f__	g__	s__
ASV468	0	0	0	0	0	21	0	18	0	0	0	0	0	0	0	0	0	0	0	0	k__Bacteria	p__Fusobacteriota	c__Fusobacteriia	o__Fusobacteriales	f__Fusobacteriaceae	g__Fusobacterium	s__
ASV469	0	0	0	0	0	0	0	0	0	0	0	0	0	0	0	0	0	0	30	11	k__Bacteria	p__Firmicutes	c__Bacilli	o__Staphylococcales	f__Staphylococcaceae	g__Staphylococcus	s__
ASV470	0	0	0	0	0	13	0	37	0	0	0	0	0	0	0	0	0	0	0	0	k__Bacteria	p__Proteobacteria	c__Gammaproteobacteria	o__Burkholderiales	f__Comamonadaceae	g__	s__
ASV471	0	0	0	0	0	0	0	0	0	0	21	0	0	0	0	0	0	11	0	0	k__Bacteria	p__Firmicutes	c__Clostridia	o__Clostridiales	f__Clostridiaceae	g__Clostridium_sensu_stricto_1	s__
ASV472	0	0	0	0	0	0	0	0	0	0	0	7	0	0	0	17	0	0	0	17	k__Bacteria	p__Firmicutes	c__Clostridia	o__Oscillospirales	f__Ruminococcaceae	g__Ruminococcus	s__
ASV473	0	0	0	0	0	0	0	0	0	0	0	0	0	0	0	0	0	25	0	0	k__Bacteria	p__Firmicutes	c__Clostridia	o__Oscillospirales	f__Oscillospiraceae	g__UCG-005	s__
ASV474	0	0	0	0	36	0	0	0	0	0	16	0	0	0	0	0	0	0	3	0	k__Bacteria	p__Bacteroidota	c__Bacteroidia	o__Sphingobacteriales	f__Sphingobacteriaceae	g__Sphingobacterium	s__
ASV475	0	0	0	0	0	0	0	0	0	0	0	0	0	0	0	33	0	0	0	0	k__Bacteria	p__Bacteroidota	c__Bacteroidia	o__Bacteroidales	f__Prevotellaceae	g__Prevotella	s__
ASV476	0	0	0	0	0	0	0	4	0	0	0	6	0	0	0	0	0	24	0	0	k__Bacteria	p__Bacteroidota	c__Bacteroidia	o__Bacteroidales	f__Muribaculaceae	g__Muribaculaceae	s__
ASV477	6	0	0	0	0	0	0	0	0	0	0	0	0	0	0	0	0	0	0	30	k__Bacteria	p__Actinobacteriota	c__Actinobacteria	o__Corynebacteriales	f__Corynebacteriaceae	g__Corynebacterium	s__Corynebacterium_jeikeium
ASV478	0	0	0	0	0	0	0	0	0	0	45	0	0	0	0	0	0	0	0	0	k__Bacteria	p__Firmicutes	c__Clostridia	o__Clostridiales	f__Clostridiaceae	g__Clostridium_sensu_stricto_1	s__
ASV479	0	0	0	0	0	0	0	0	0	0	0	0	0	0	0	0	0	0	0	43	k__Bacteria	p__Firmicutes	c__Clostridia	o__Peptostreptococcales-Tissierellales	f__Peptostreptococcaceae	g__Peptostreptococcus	s__
ASV480	0	0	0	0	0	0	0	0	0	0	0	0	0	0	0	35	0	0	0	0	k__Bacteria	p__Bacteroidota	c__Bacteroidia	o__Bacteroidales	f__Tannerellaceae	g__Parabacteroides	s__
ASV481	0	0	0	0	0	0	0	0	0	0	0	0	0	0	0	0	0	32	0	0	k__Bacteria	p__Firmicutes	c__Clostridia	o__Christensenellales	f__Christensenellaceae	g__Christensenellaceae_R-7_group	s__
ASV482	0	0	0	0	0	0	0	0	0	0	0	0	0	0	0	19	0	0	0	21	k__Bacteria	p__Actinobacteriota	c__Actinobacteria	o__Nitriliruptorales	f__Nitriliruptoraceae	g__Nitriliruptor	s__
ASV483	0	0	0	0	0	0	0	0	0	0	0	0	0	0	0	28	0	11	0	0	k__Bacteria	p__Bacteroidota	c__Bacteroidia	o__Bacteroidales	f__	g__	s__
ASV484	0	0	0	0	0	0	0	0	0	0	0	0	0	0	0	0	49	0	0	0	k__Bacteria	p__Firmicutes	c__Bacilli	o__Lactobacillales	f__Lactobacillaceae	g__Lactobacillus	s__
ASV485	0	0	0	0	0	0	0	0	0	0	0	0	0	0	0	43	0	0	0	0	k__Bacteria	p__Firmicutes	c__Clostridia	o__Oscillospirales	f__Eubacterium_coprostanoligenes_group	g__Eubacterium_coprostanoligenes_group	s__
ASV486	0	0	0	0	0	0	0	0	0	0	0	0	0	0	0	6	0	23	0	0	k__Bacteria	p__Firmicutes	c__Clostridia	o__Christensenellales	f__Christensenellaceae	g__Christensenellaceae_R-7_group	s__
ASV487	9	0	0	0	14	0	0	0	17	0	0	0	0	0	0	0	0	0	0	0	k__Bacteria	p__Cyanobacteria	c__Cyanobacteriia	o__Chloroplast	f__Chloroplast	g__Chloroplast	s__
ASV488	0	10	0	0	0	0	0	0	7	0	0	0	0	0	0	0	0	0	0	28	k__Bacteria	p__Firmicutes	c__Bacilli	o__Erysipelotrichales	f__Erysipelotrichaceae	g__Solobacterium	s__Solobacterium_moorei
ASV489	0	0	0	34	0	0	0	27	0	0	0	0	0	0	0	0	0	0	0	0	k__Bacteria	p__Proteobacteria	c__Gammaproteobacteria	o__Enterobacterales	f__Enterobacteriaceae	g__	s__
ASV490	0	0	0	21	0	36	0	0	0	0	0	0	0	0	0	0	0	0	0	0	k__Bacteria	p__Proteobacteria	c__Gammaproteobacteria	o__Enterobacterales	f__Enterobacteriaceae	g__Enterobacter	s__
ASV491	0	0	0	0	0	0	0	0	0	0	0	0	0	0	0	0	0	19	0	13	k__Bacteria	p__Firmicutes	c__Clostridia	o__Lachnospirales	f__Lachnospiraceae	g__Coprococcus	s__
ASV492	0	0	0	0	0	0	0	0	0	0	0	0	0	0	0	0	13	0	11	24	k__Bacteria	p__Proteobacteria	c__Gammaproteobacteria	o__Burkholderiales	f__Comamonadaceae	g__	s__
ASV493	0	0	0	0	0	0	0	0	0	0	0	0	0	0	0	23	0	19	0	0	k__Bacteria	p__Firmicutes	c__Clostridia	o__Oscillospirales	f__Oscillospiraceae	g__Oscillospira	s__
ASV494	0	0	0	11	0	0	0	0	0	0	8	0	0	7	0	6	0	9	5	0	k__Bacteria	p__Firmicutes	c__Clostridia	o__Peptostreptococcales-Tissierellales	f__Peptostreptococcaceae	g__Terrisporobacter	s__
ASV495	0	0	0	0	0	0	0	0	2	3	0	13	0	0	0	0	0	19	0	0	k__Bacteria	p__Firmicutes	c__Bacilli	o__RF39	f__RF39	g__RF39	s__
ASV496	0	0	0	9	0	0	0	0	0	0	0	8	0	0	0	0	8	0	22	0	k__Bacteria	p__Actinobacteriota	c__Actinobacteria	o__Actinomycetales	f__Actinomycetaceae	g__Actinomyces	s__
ASV497	0	0	0	0	10	0	0	0	0	0	0	0	0	0	0	0	0	0	0	32	k__Bacteria	p__Bacteroidota	c__Bacteroidia	o__Bacteroidales	f__Bacteroidaceae	g__Bacteroides	s__
ASV498	0	0	0	0	0	0	0	0	0	0	0	0	0	0	0	0	0	0	0	42	k__Bacteria	p__Proteobacteria	c__Alphaproteobacteria	o__Caulobacterales	f__Caulobacteraceae	g__Brevundimonas	s__
ASV499	0	0	0	0	0	0	0	0	0	0	0	0	0	2	0	0	0	32	0	0	k__Bacteria	p__Firmicutes	c__Clostridia	o__Oscillospirales	f__Eubacterium_coprostanoligenes_group	g__Eubacterium_coprostanoligenes_group	s__
ASV500	0	0	0	0	0	0	0	0	0	0	0	0	0	0	0	28	0	0	0	0	k__Bacteria	p__Bacteroidota	c__Bacteroidia	o__Bacteroidales	f__Bacteroidales_RF16_group	g__Bacteroidales_RF16_group	s__rumen_bacterium
ASV501	0	0	0	0	0	0	0	0	0	0	0	0	0	0	0	29	0	0	0	0	k__Bacteria	p__Bacteroidota	c__Bacteroidia	o__Bacteroidales	f__p-251-o5	g__p-251-o5	s__
ASV502	0	0	0	0	0	0	0	0	0	0	0	0	0	0	0	38	0	4	3	0	k__Bacteria	p__Bacteroidota	c__Bacteroidia	o__Bacteroidales	f__Prevotellaceae	g__Prevotella	s__
ASV503	0	0	0	0	0	0	0	0	0	0	0	0	0	0	0	28	0	9	0	0	k__Bacteria	p__Firmicutes	c__Clostridia	o__Oscillospirales	f__Ruminococcaceae	g__Ruminococcus	s__
ASV504	0	0	0	10	0	0	0	0	0	0	0	31	0	21	0	0	0	0	0	0	k__Bacteria	p__Firmicutes	c__Bacilli	o__Lactobacillales	f__Lactobacillaceae	g__Lactobacillus	s__
ASV505	0	0	0	0	0	0	0	0	0	0	0	2	0	0	0	0	0	0	33	0	k__Bacteria	p__Bacteroidota	c__Bacteroidia	o__Flavobacteriales	f__Weeksellaceae	g__Bergeyella	s__Bergeyella_porcorum
ASV506	0	0	0	0	0	0	0	0	0	0	0	9	26	0	0	11	0	0	0	0	k__Bacteria	p__Firmicutes	c__Clostridia	o__Lachnospirales	f__Lachnospiraceae	g__Eubacterium_xylanophilum_group	s__
ASV507	0	0	0	0	0	0	0	40	0	0	0	0	0	0	0	0	0	0	0	0	k__Bacteria	p__Firmicutes	c__Bacilli	o__Lactobacillales	f__Streptococcaceae	g__Streptococcus	s__Streptococcus_suis
ASV508	0	0	0	0	0	0	0	0	0	0	0	0	0	0	0	39	0	0	0	0	k__Bacteria	p__Bacteroidota	c__Bacteroidia	o__Bacteroidales	f__Tannerellaceae	g__Parabacteroides	s__
ASV509	0	0	0	0	0	0	0	0	0	0	2	0	0	0	0	0	0	0	0	39	k__Bacteria	p__	c__	o__	f__	g__	s__
ASV510	0	0	0	0	0	0	0	0	0	0	0	0	0	0	0	0	0	21	0	15	k__Bacteria	p__Bacteroidota	c__Bacteroidia	o__Bacteroidales	f__Rikenellaceae	g__Rikenellaceae_RC9_gut_group	s__
ASV511	0	0	0	0	0	0	0	0	0	0	0	0	0	0	0	12	0	0	24	0	k__Bacteria	p__Proteobacteria	c__Gammaproteobacteria	o__Xanthomonadales	f__Xanthomonadaceae	g__Stenotrophomonas	s__
ASV512	0	0	0	0	0	0	0	0	0	0	0	0	0	0	0	0	0	28	0	0	k__Bacteria	p__Firmicutes	c__Clostridia	o__Lachnospirales	f__Lachnospiraceae	g__Blautia	s__
ASV513	0	0	0	0	0	0	0	0	0	0	9	0	0	0	35	0	2	0	0	0	k__Bacteria	p__Fusobacteriota	c__Fusobacteriia	o__Fusobacteriales	f__Leptotrichiaceae	g__Leptotrichia	s__
ASV514	0	0	0	0	0	0	0	0	0	0	0	0	0	0	0	8	10	0	6	9	k__Bacteria	p__Actinobacteriota	c__Actinobacteria	o__Micrococcales	f__Microbacteriaceae	g__	s__
ASV515	0	0	0	0	0	0	0	0	0	0	0	0	0	0	0	10	0	19	7	0	k__Bacteria	p__Firmicutes	c__Clostridia	o__Oscillospirales	f__Oscillospiraceae	g__UCG-005	s__
ASV516	0	0	0	0	0	0	0	0	0	0	0	0	0	0	0	0	0	28	0	0	k__Bacteria	p__Bacteroidota	c__Bacteroidia	o__Bacteroidales	f__Rikenellaceae	g__Rikenellaceae_RC9_gut_group	s__
ASV517	6	0	0	0	0	0	0	0	0	0	0	0	0	0	0	0	0	0	0	30	k__Bacteria	p__Bacteroidota	c__Bacteroidia	o__Bacteroidales	f__Bacteroidaceae	g__Bacteroides	s__Bacteroides_plebeius
ASV518	0	0	0	0	0	0	0	40	0	0	0	0	0	0	0	0	0	0	0	0	k__Bacteria	p__Firmicutes	c__Bacilli	o__Lactobacillales	f__Streptococcaceae	g__Streptococcus	s__Streptococcus_suis
ASV519	0	0	0	0	0	0	0	0	0	0	5	13	0	0	0	8	0	5	0	0	k__Bacteria	p__Firmicutes	c__Clostridia	o__Lachnospirales	f__Lachnospiraceae	g__Marvinbryantia	s__
ASV520	0	0	0	0	0	0	0	0	0	0	0	0	0	0	0	0	5	0	5	24	k__Bacteria	p__Firmicutes	c__Clostridia	o__Peptostreptococcales-Tissierellales	f__Peptostreptococcales-Tissierellales	g__Helcococcus	s__
ASV521	0	0	0	0	0	0	0	0	0	0	0	13	4	0	0	0	0	17	0	0	k__Archaea	p__Euryarchaeota	c__Methanobacteria	o__Methanobacteriales	f__Methanobacteriaceae	g__Methanobrevibacter	s__Methanobrevibacter_ruminantium
ASV522	0	0	0	0	0	0	0	0	0	0	0	0	0	0	0	25	0	0	0	0	k__Bacteria	p__Bacteroidota	c__Bacteroidia	o__Bacteroidales	f__Prevotellaceae	g__Prevotellaceae_UCG-004	s__
ASV523	0	0	0	0	0	0	0	0	0	0	0	0	0	0	0	0	0	20	0	0	k__Bacteria	p__Firmicutes	c__Clostridia	o__Oscillospirales	f__Eubacterium_coprostanoligenes_group	g__Eubacterium_coprostanoligenes_group	s__
ASV524	0	0	0	0	4	0	0	0	0	0	0	0	0	0	0	0	0	0	0	38	k__Bacteria	p__Actinobacteriota	c__Actinobacteria	o__Actinomycetales	f__Actinomycetaceae	g__Varibaculum	s__
ASV525	0	0	0	0	0	0	0	0	0	0	0	0	0	0	0	0	0	0	0	38	k__Bacteria	p__Firmicutes	c__Clostridia	o__Lachnospirales	f__Lachnospiraceae	g__Dorea	s__
ASV526	0	0	0	0	0	0	0	0	0	0	0	0	0	0	0	0	0	19	0	0	k__Bacteria	p__Firmicutes	c__Clostridia	o__Clostridia_UCG-014	f__Clostridia_UCG-014	g__Clostridia_UCG-014	s__
ASV527	0	0	0	0	0	0	0	0	0	0	0	0	0	0	0	0	0	27	0	0	k__Bacteria	p__Bacteroidota	c__Bacteroidia	o__Bacteroidales	f__Tannerellaceae	g__Parabacteroides	s__
ASV528	0	0	0	0	0	0	0	0	0	0	0	0	0	0	0	0	0	27	0	0	k__Bacteria	p__Firmicutes	c__Clostridia	o__Oscillospirales	f__Ruminococcaceae	g__	s__
ASV529	0	0	0	0	0	42	0	0	0	0	0	0	0	0	0	0	0	0	0	0	k__Bacteria	p__Actinobacteriota	c__Actinobacteria	o__Propionibacteriales	f__Propionibacteriaceae	g__Pseudopropionibacterium	s__
ASV530	0	0	0	0	0	0	0	0	0	0	0	0	13	0	0	21	0	0	0	0	k__Bacteria	p__Firmicutes	c__Clostridia	o__Oscillospirales	f__Oscillospiraceae	g__UCG-005	s__
ASV531	0	0	0	0	0	0	0	0	0	0	0	0	0	0	0	2	0	27	0	0	k__Bacteria	p__Firmicutes	c__Clostridia	o__Oscillospirales	f__Ruminococcaceae	g__	s__
ASV532	0	0	0	0	0	0	0	13	24	0	0	0	0	0	0	0	0	0	0	0	k__Bacteria	p__Firmicutes	c__Bacilli	o__Lactobacillales	f__Enterococcaceae	g__Enterococcus	s__Enterococcus_sulfureus
ASV533	0	0	0	0	0	0	0	0	0	0	0	0	0	0	0	0	0	8	0	26	k__Bacteria	p__Firmicutes	c__Clostridia	o__Oscillospirales	f__Oscillospiraceae	g__UCG-005	s__
ASV534	0	0	0	0	0	0	0	0	0	0	0	0	0	0	0	14	0	13	0	0	k__Bacteria	p__Bacteroidota	c__Bacteroidia	o__Bacteroidales	f__Muribaculaceae	g__Muribaculaceae	s__
ASV535	8	0	0	0	0	0	0	0	0	0	0	0	0	0	0	15	0	0	0	0	k__Bacteria	p__Bacteroidota	c__Bacteroidia	o__Bacteroidales	f__p-251-o5	g__p-251-o5	s__
ASV536	0	0	0	0	0	0	0	0	0	0	0	0	0	0	0	27	0	0	3	0	k__Bacteria	p__Firmicutes	c__Negativicutes	o__Veillonellales-Selenomonadales	f__Selenomonadaceae	g__Anaerovibrio	s__
ASV537	0	0	0	0	0	0	0	0	0	0	0	0	0	0	0	0	0	0	0	37	k__Bacteria	p__Bacteroidota	c__Bacteroidia	o__Bacteroidales	f__Bacteroidaceae	g__Bacteroides	s__Bacteroides_uniformis
ASV538	0	0	0	0	0	0	0	0	0	0	0	0	0	0	0	12	6	0	7	7	k__Bacteria	p__Patescibacteria	c__Saccharimonadia	o__Saccharimonadales	f__Saccharimonadaceae	g__Saccharimonadaceae	s__
ASV539	0	0	0	0	0	0	0	0	0	0	0	0	0	0	0	0	0	0	0	27	k__Bacteria	p__Firmicutes	c__Clostridia	o__Lachnospirales	f__Lachnospiraceae	g__	s__
ASV540	0	0	0	0	0	0	0	0	0	0	0	0	1	0	0	0	0	7	0	23	k__Bacteria	p__Actinobacteriota	c__Coriobacteriia	o__Coriobacteriales	f__Eggerthellaceae	g__Enterorhabdus	s__
ASV541	0	16	11	37	0	0	0	0	0	0	2	0	0	0	0	0	3	0	0	0	k__Bacteria	p__Firmicutes	c__Bacilli	o__Lactobacillales	f__Streptococcaceae	g__Streptococcus	s__
ASV542	0	0	0	0	0	0	0	0	0	0	0	0	0	0	0	14	0	14	0	0	k__Bacteria	p__Cyanobacteria	c__Vampirivibrionia	o__Gastranaerophilales	f__Gastranaerophilales	g__Gastranaerophilales	s__
ASV543	0	0	0	0	0	0	0	0	0	0	0	0	0	0	0	39	0	0	0	0	k__Bacteria	p__Bacteroidota	c__Bacteroidia	o__Bacteroidales	f__Bacteroidaceae	g__Bacteroides	s__
ASV544	0	0	0	0	0	0	0	0	0	0	0	0	0	0	0	0	0	26	0	0	k__Bacteria	p__Firmicutes	c__Clostridia	o__Christensenellales	f__Christensenellaceae	g__	s__
ASV545	0	0	0	0	0	0	0	0	0	0	0	0	0	0	0	0	0	30	2	0	k__Bacteria	p__Firmicutes	c__Bacilli	o__RF39	f__RF39	g__RF39	s__
ASV546	20	0	0	0	0	0	0	0	0	0	0	0	0	0	0	0	0	0	0	0	k__Archaea	p__	c__	o__	f__	g__	s__
ASV547	0	0	0	0	0	0	0	0	0	0	0	4	0	0	0	0	0	22	0	0	k__Bacteria	p__Firmicutes	c__Clostridia	o__Oscillospirales	f__Ruminococcaceae	g__Negativibacillus	s__
ASV548	4	0	0	0	11	0	0	0	2	0	0	0	0	0	0	10	0	0	0	0	k__Bacteria	p__Bacteroidota	c__Bacteroidia	o__Bacteroidales	f__Prevotellaceae	g__Prevotella	s__Prevotella_timonensis
ASV549	0	0	0	0	0	0	0	0	0	0	0	0	0	0	0	11	0	0	0	22	k__Bacteria	p__Bacteroidota	c__Bacteroidia	o__Bacteroidales	f__Bacteroidaceae	g__Bacteroides	s__Bacteroides_vulgatus
ASV550	0	0	0	0	0	0	0	0	0	0	0	4	0	0	0	21	0	0	0	0	k__Bacteria	p__Bacteroidota	c__Bacteroidia	o__Bacteroidales	f__p-251-o5	g__p-251-o5	s__
ASV551	0	0	0	0	0	0	0	0	0	0	0	0	0	44	0	0	0	0	0	0	k__Bacteria	p__Proteobacteria	c__Gammaproteobacteria	o__Enterobacterales	f__Enterobacteriaceae	g__Klebsiella	s__
ASV552	0	0	0	0	0	0	0	0	0	0	0	0	0	0	0	23	0	0	6	0	k__Bacteria	p__Bacteroidota	c__Bacteroidia	o__Bacteroidales	f__Prevotellaceae	g__Prevotellaceae_UCG-003	s__
ASV553	0	0	0	0	0	0	0	0	0	0	0	0	0	0	0	0	0	0	0	33	k__Bacteria	p__Firmicutes	c__Bacilli	o__Lactobacillales	f__Aerococcaceae	g__Globicatella	s__
ASV554	0	0	0	0	0	0	0	0	0	0	0	0	0	0	0	0	0	0	0	40	k__Bacteria	p__Firmicutes	c__Clostridia	o__Peptostreptococcales-Tissierellales	f__Peptostreptococcales-Tissierellales	g__Anaerococcus	s__
ASV555	0	0	0	0	0	0	0	0	0	0	0	0	0	0	0	28	0	0	0	0	k__Bacteria	p__Bacteroidota	c__Bacteroidia	o__Bacteroidales	f__Prevotellaceae	g__	s__
ASV556	0	0	0	0	0	0	0	0	0	0	2	0	0	0	0	9	0	11	0	0	k__Bacteria	p__Firmicutes	c__Clostridia	o__Oscillospirales	f__Ruminococcaceae	g__Incertae_Sedis	s__
ASV557	0	0	0	0	0	0	0	0	13	19	0	0	0	0	0	0	0	0	0	0	k__Bacteria	p__Firmicutes	c__Bacilli	o__Lactobacillales	f__Streptococcaceae	g__Streptococcus	s__
ASV558	0	0	2	7	0	0	0	0	8	3	0	0	0	0	0	6	0	10	0	0	k__Bacteria	p__Firmicutes	c__Clostridia	o__Monoglobales	f__Monoglobaceae	g__Monoglobus	s__
ASV559	0	0	0	0	0	0	0	0	0	0	0	0	0	0	0	0	0	0	26	0	k__Bacteria	p__Fusobacteriota	c__Fusobacteriia	o__Fusobacteriales	f__Fusobacteriaceae	g__Fusobacterium	s__
ASV560	7	0	0	0	0	0	0	0	0	0	0	0	0	0	0	0	0	0	0	27	k__Bacteria	p__Firmicutes	c__Clostridia	o__Oscillospirales	f__Ruminococcaceae	g__Ruminococcus	s__Ruminococcus_bicirculans
ASV561	0	0	0	0	0	0	0	23	10	0	0	0	0	0	0	0	0	0	0	0	k__Bacteria	p__Firmicutes	c__Bacilli	o__Lactobacillales	f__Leuconostocaceae	g__Weissella	s__Weissella_viridescens
ASV562	0	0	0	0	0	0	0	0	0	0	0	0	0	0	0	8	0	0	0	10	k__Bacteria	p__Proteobacteria	c__Alphaproteobacteria	o__Sphingomonadales	f__Sphingomonadaceae	g__Sphingomonas	s__
ASV563	0	0	0	0	0	0	0	0	0	0	0	20	0	0	0	0	0	9	0	0	k__Bacteria	p__Firmicutes	c__Clostridia	o__Lachnospirales	f__Lachnospiraceae	g__	s__
ASV564	0	0	0	0	0	0	0	0	13	2	0	0	0	0	0	9	0	0	6	0	k__Bacteria	p__Firmicutes	c__Clostridia	o__Peptostreptococcales-Tissierellales	f__Peptostreptococcales-Tissierellales	g__Anaerococcus	s__
ASV565	0	0	0	0	0	0	0	0	0	0	0	0	0	0	0	26	0	0	0	0	k__Bacteria	p__Bacteroidota	c__Bacteroidia	o__Bacteroidales	f__Tannerellaceae	g__Parabacteroides	s__
ASV566	0	0	0	0	0	12	0	0	17	0	0	0	0	0	0	0	0	0	0	0	k__Bacteria	p__Proteobacteria	c__Gammaproteobacteria	o__Enterobacterales	f__Erwiniaceae	g__	s__
ASV567	0	0	0	0	0	0	0	27	0	0	0	0	0	0	0	0	0	0	0	0	k__Bacteria	p__Firmicutes	c__Clostridia	o__Lachnospirales	f__Lachnospiraceae	g__	s__
ASV568	0	0	0	0	0	0	0	0	0	0	0	17	0	0	0	0	0	6	0	0	k__Bacteria	p__Firmicutes	c__Clostridia	o__Lachnospirales	f__Lachnospiraceae	g__Dorea	s__
ASV569	0	0	0	0	0	0	0	0	0	0	0	15	0	0	0	0	0	12	0	0	k__Bacteria	p__Firmicutes	c__Clostridia	o__Oscillospirales	f__Ruminococcaceae	g__Fournierella	s__
ASV570	0	0	0	0	0	0	0	0	0	0	0	0	0	0	0	28	0	0	0	0	k__Bacteria	p__Bacteroidota	c__Bacteroidia	o__Bacteroidales	f__Prevotellaceae	g__Prevotellaceae_UCG-003	s__
ASV571	0	0	0	0	0	0	0	0	0	0	0	0	0	0	0	0	0	0	0	31	k__Bacteria	p__Firmicutes	c__Negativicutes	o__Veillonellales-Selenomonadales	f__Selenomonadaceae	g__Megamonas	s__Megamonas_funiformis
ASV572	0	0	0	0	0	0	0	0	0	0	0	0	0	0	0	25	0	0	0	0	k__Bacteria	p__Bacteroidota	c__Bacteroidia	o__Bacteroidales	f__Prevotellaceae	g__Alloprevotella	s__
ASV573	0	0	0	0	0	0	0	0	0	0	0	0	0	0	0	0	0	23	0	0	k__Bacteria	p__Cyanobacteria	c__Vampirivibrionia	o__Gastranaerophilales	f__Gastranaerophilales	g__Gastranaerophilales	s__
ASV574	0	0	0	0	0	0	0	0	0	0	0	0	0	0	0	0	0	24	0	0	k__Bacteria	p__Firmicutes	c__Clostridia	o__Lachnospirales	f__Lachnospiraceae	g__	s__
ASV575	0	0	0	0	20	0	0	0	0	0	16	0	0	0	0	0	0	0	0	0	k__Bacteria	p__Actinobacteriota	c__Actinobacteria	o__Streptosporangiales	f__Thermomonosporaceae	g__Actinomadura	s__Actinomadura_sputi
ASV576	0	0	0	0	0	0	0	3	0	0	0	0	0	0	0	0	0	0	0	27	k__Bacteria	p__Firmicutes	c__Clostridia	o__Peptostreptococcales-Tissierellales	f__Peptostreptococcales-Tissierellales	g__Peptoniphilus	s__
ASV577	0	0	0	0	0	0	0	29	0	0	0	0	0	0	0	0	0	0	0	0	k__Bacteria	p__Firmicutes	c__Clostridia	o__Lachnospirales	f__Lachnospiraceae	g__Lachnospiraceae_AC2044_group	s__Lachnospiraceae_bacterium
ASV578	0	0	0	0	0	0	0	0	0	0	0	0	0	0	54	0	0	0	0	0	k__Bacteria	p__Proteobacteria	c__Gammaproteobacteria	o__Pasteurellales	f__Pasteurellaceae	g__Actinobacillus	s__
ASV579	0	0	0	0	0	0	0	0	0	0	0	0	0	0	46	0	0	0	0	0	k__Bacteria	p__Proteobacteria	c__Gammaproteobacteria	o__Pasteurellales	f__Pasteurellaceae	g__Actinobacillus	s__Actinobacillus_indolicus
ASV580	0	0	0	0	0	0	0	0	0	0	0	0	0	0	0	0	0	27	0	0	k__Bacteria	p__Bacteroidota	c__Bacteroidia	o__Bacteroidales	f__Rikenellaceae	g__dgA-11_gut_group	s__
ASV581	0	0	0	0	0	0	0	0	0	0	0	0	0	0	0	0	0	19	0	0	k__Bacteria	p__Actinobacteriota	c__Coriobacteriia	o__Coriobacteriales	f__Coriobacteriaceae	g__Collinsella	s__
ASV582	0	0	0	0	0	0	0	0	0	0	0	0	0	0	0	0	0	0	24	0	k__Bacteria	p__Firmicutes	c__Bacilli	o__Mycoplasmatales	f__Mycoplasmataceae	g__Mycoplasma	s__Metamycoplasma_sualvi
ASV583	0	0	0	0	0	0	4	0	0	0	0	5	0	0	0	0	0	24	0	0	k__Bacteria	p__Firmicutes	c__Clostridia	o__Oscillospirales	f__Oscillospiraceae	g__UCG-005	s__
ASV584	0	0	0	0	0	0	0	1	0	0	0	0	0	0	0	0	0	27	0	0	k__Bacteria	p__Cyanobacteria	c__Vampirivibrionia	o__Gastranaerophilales	f__Gastranaerophilales	g__Gastranaerophilales	s__
ASV585	0	0	0	0	0	0	0	0	0	0	0	0	0	0	0	26	0	0	0	0	k__Bacteria	p__Firmicutes	c__Bacilli	o__Thermoactinomycetales	f__Thermoactinomycetaceae	g__Thermoflavimicrobium	s__Thermoflavimicrobium_dichotomicum
ASV586	0	0	0	0	0	0	0	0	0	0	5	0	2	13	0	3	0	5	6	0	k__Bacteria	p__Firmicutes	c__Clostridia	o__Peptostreptococcales-Tissierellales	f__Peptostreptococcaceae	g__Romboutsia	s__
ASV587	0	0	0	0	0	0	0	0	0	0	0	5	0	0	0	9	0	6	0	0	k__Bacteria	p__Firmicutes	c__Bacilli	o__RF39	f__RF39	g__RF39	s__
ASV588	0	0	0	0	0	14	0	4	8	4	0	0	0	0	0	0	0	0	0	0	k__Bacteria	p__Proteobacteria	c__Alphaproteobacteria	o__Rhizobiales	f__Rhizobiaceae	g__Allorhizobium-Neorhizobium-Pararhizobium-Rhizobium	s__
ASV589	0	0	3	0	0	0	0	0	0	0	0	2	42	0	0	0	0	0	0	0	k__Bacteria	p__Firmicutes	c__Bacilli	o__	f__	g__	s__
ASV590	0	0	0	0	0	39	0	0	0	0	0	0	0	0	0	0	0	0	0	0	k__Bacteria	p__Firmicutes	c__Bacilli	o__Lactobacillales	f__Streptococcaceae	g__Streptococcus	s__
ASV591	0	0	0	0	0	36	0	0	0	0	0	0	0	0	0	0	0	0	0	0	k__Bacteria	p__Proteobacteria	c__Gammaproteobacteria	o__Enterobacterales	f__Enterobacteriaceae	g__	s__
ASV592	0	0	0	0	0	0	0	0	0	0	0	0	0	0	0	11	0	3	8	8	k__Bacteria	p__Firmicutes	c__Bacilli	o__Lactobacillales	f__Streptococcaceae	g__Streptococcus	s__Streptococcus_plurextorum
ASV593	0	0	0	0	0	0	0	0	0	0	0	0	0	0	0	0	0	0	0	26	k__Bacteria	p__Firmicutes	c__Clostridia	o__Oscillospirales	f__Ruminococcaceae	g__Ruminococcus	s__
ASV594	0	0	11	0	0	0	0	0	22	0	0	0	0	0	0	0	0	0	0	0	k__Bacteria	p__Actinobacteriota	c__Actinobacteria	o__Actinomycetales	f__Actinomycetaceae	g__Actinomyces	s__Actinomyces_howellii
ASV595	0	0	0	0	0	0	0	34	0	0	0	0	0	0	0	0	0	0	0	0	k__Bacteria	p__Firmicutes	c__Clostridia	o__Lachnospirales	f__Lachnospiraceae	g__	s__
ASV596	0	0	0	0	0	0	0	0	0	0	0	0	0	0	0	0	0	0	0	31	k__Bacteria	p__Firmicutes	c__Clostridia	o__Peptostreptococcales-Tissierellales	f__Peptostreptococcales-Tissierellales	g__Ezakiella	s__
ASV597	0	0	0	0	0	0	0	0	0	0	0	0	0	0	0	0	0	0	0	25	k__Bacteria	p__Firmicutes	c__Clostridia	o__Lachnospirales	f__Lachnospiraceae	g__Lachnospira	s__
ASV598	0	0	0	0	0	0	0	0	0	0	0	0	0	0	0	0	0	19	0	0	k__Bacteria	p__Cyanobacteria	c__Vampirivibrionia	o__Gastranaerophilales	f__Gastranaerophilales	g__Gastranaerophilales	s__
ASV599	0	0	0	0	0	0	0	0	0	0	0	0	0	0	0	0	0	18	0	0	k__Bacteria	p__Bacteroidota	c__Bacteroidia	o__Bacteroidales	f__Rikenellaceae	g__Rikenellaceae_RC9_gut_group	s__
ASV600	0	0	0	0	14	0	0	0	0	0	14	0	0	0	0	0	0	0	0	0	k__Bacteria	p__Proteobacteria	c__Gammaproteobacteria	o__Burkholderiales	f__Alcaligenaceae	g__Achromobacter	s__
ASV601	0	0	0	0	0	0	0	0	0	0	0	0	0	0	0	0	0	21	0	0	k__Bacteria	p__Firmicutes	c__Negativicutes	o__Veillonellales-Selenomonadales	f__Selenomonadaceae	g__Anaerovibrio	s__Anaerovibrio_sp
ASV602	0	0	0	0	0	0	0	0	0	0	0	0	0	0	0	0	0	15	0	0	k__Bacteria	p__Firmicutes	c__Bacilli	o__RF39	f__RF39	g__RF39	s__
ASV603	0	0	0	0	0	0	0	0	0	37	0	0	0	0	0	0	0	0	0	0	k__Bacteria	p__Firmicutes	c__Bacilli	o__Lactobacillales	f__Lactobacillaceae	g__Lactobacillus	s__
ASV604	0	36	0	0	0	0	0	0	0	0	0	0	0	0	0	0	0	0	0	0	k__Bacteria	p__Firmicutes	c__Bacilli	o__	f__	g__	s__
ASV605	0	0	0	0	13	0	0	0	0	0	8	0	0	0	0	0	0	0	6	0	k__Bacteria	p__Proteobacteria	c__Alphaproteobacteria	o__Rhizobiales	f__Xanthobacteraceae	g__Afipia	s__
ASV606	0	0	0	0	0	0	0	0	0	0	0	0	0	0	42	0	0	0	0	0	k__	p__	c__	o__	f__	g__	s__
ASV607	0	0	0	0	0	0	0	0	0	0	0	0	0	0	0	0	0	0	0	28	k__Bacteria	p__Proteobacteria	c__Gammaproteobacteria	o__Burkholderiales	f__Sutterellaceae	g__Parasutterella	s__
ASV608	0	0	0	0	0	0	0	0	0	0	0	0	0	0	0	0	0	0	0	31	k__Bacteria	p__Actinobacteriota	c__Actinobacteria	o__Micrococcales	f__Micrococcaceae	g__Nesterenkonia	s__
ASV609	0	0	0	0	0	0	0	0	0	0	0	34	1	0	0	0	0	0	0	0	k__Bacteria	p__Firmicutes	c__Clostridia	o__Clostridia_UCG-014	f__Clostridia_UCG-014	g__Clostridia_UCG-014	s__
ASV610	0	0	0	0	0	0	0	0	0	0	0	0	0	0	43	0	0	0	0	0	k__Bacteria	p__Campilobacterota	c__Campylobacteria	o__Campylobacterales	f__Campylobacteraceae	g__Campylobacter	s__Campylobacter_mucosalis
ASV611	0	0	0	0	0	0	0	0	0	0	0	0	0	0	0	0	0	16	0	0	k__Bacteria	p__Firmicutes	c__Bacilli	o__RF39	f__RF39	g__RF39	s__
ASV612	0	0	0	0	0	0	1	0	0	0	6	0	0	0	0	0	0	10	0	0	k__Bacteria	p__Firmicutes	c__Clostridia	o__Lachnospirales	f__Lachnospiraceae	g__Frisingicoccus	s__
ASV613	0	0	0	0	0	0	0	27	0	0	0	0	0	0	0	0	0	0	0	0	k__Bacteria	p__Firmicutes	c__Clostridia	o__Lachnospirales	f__Lachnospiraceae	g__	s__
ASV614	0	0	0	0	0	0	0	0	0	0	0	0	0	0	0	8	0	0	4	0	k__Bacteria	p__Verrucomicrobiota	c__Chlamydiae	o__Chlamydiales	f__Simkaniaceae	g__	s__
ASV615	0	0	0	0	0	0	0	0	0	0	0	0	0	0	0	3	0	6	5	0	k__Bacteria	p__Firmicutes	c__Clostridia	o__Lachnospirales	f__Lachnospiraceae	g__Moryella	s__human_gut
ASV616	0	0	0	0	16	0	0	0	0	0	15	0	0	0	0	0	0	0	0	0	k__Bacteria	p__Acidobacteriota	c__Acidobacteriae	o__Acidobacteriales	f__Acidobacteriaceae_Subgroup_1	g__	s__
ASV617	0	0	0	0	0	0	0	0	0	0	8	0	0	0	0	0	0	10	0	0	k__Bacteria	p__Firmicutes	c__Bacilli	o__RF39	f__RF39	g__RF39	s__
ASV618	0	0	0	0	0	0	0	0	0	0	0	0	0	0	0	0	0	0	0	36	k__Bacteria	p__Firmicutes	c__Clostridia	o__Lachnospirales	f__Lachnospiraceae	g__Lachnospiraceae_NK4A136_group	s__
ASV619	0	0	0	0	0	0	0	0	0	0	0	0	0	0	0	12	0	0	0	14	k__Bacteria	p__Proteobacteria	c__Alphaproteobacteria	o__Sphingomonadales	f__Sphingomonadaceae	g__Porphyrobacter	s__
ASV620	0	0	0	0	0	0	0	0	0	0	0	0	0	0	0	30	0	0	0	0	k__Bacteria	p__Bacteroidota	c__Bacteroidia	o__Bacteroidales	f__Prevotellaceae	g__Prevotella	s__
ASV621	0	0	0	0	0	0	0	0	0	0	0	0	0	0	0	24	0	0	0	0	k__Bacteria	p__Bacteroidota	c__Bacteroidia	o__Bacteroidales	f__Prevotellaceae	g__Prevotellaceae_UCG-003	s__
ASV622	0	0	0	0	0	0	0	0	0	0	0	0	0	0	0	21	0	0	0	0	k__Bacteria	p__Firmicutes	c__Clostridia	o__Lachnospirales	f__Lachnospiraceae	g__	s__
ASV623	0	0	0	0	0	0	0	0	0	0	0	0	0	0	0	0	0	0	0	28	k__Bacteria	p__Firmicutes	c__Negativicutes	o__Veillonellales-Selenomonadales	f__Veillonellaceae	g__Megasphaera	s__Megasphaera_elsdenii
ASV624	0	0	0	0	0	0	0	0	0	0	0	0	0	0	0	0	0	0	0	33	k__Bacteria	p__Firmicutes	c__Negativicutes	o__Acidaminococcales	f__Acidaminococcaceae	g__Phascolarctobacterium	s__
ASV625	0	0	0	0	0	0	0	0	0	0	0	7	0	0	0	9	7	0	9	0	k__Bacteria	p__Actinobacteriota	c__Actinobacteria	o__Actinomycetales	f__Actinomycetaceae	g__Actinomyces	s__
ASV626	0	0	0	0	0	0	0	0	0	0	0	0	0	0	0	15	0	0	5	0	k__Bacteria	p__Bacteroidota	c__Bacteroidia	o__Bacteroidales	f__Prevotellaceae	g__Prevotella	s__Prevotellaceae_bacterium
ASV627	0	0	0	0	0	0	0	0	0	0	0	0	0	0	0	20	0	0	0	0	k__Bacteria	p__Firmicutes	c__Clostridia	o__Oscillospirales	f__Oscillospiraceae	g__UCG-005	s__
ASV628	5	0	0	0	9	4	0	0	0	0	0	0	0	0	0	0	0	0	0	0	k__Bacteria	p__Proteobacteria	c__Alphaproteobacteria	o__Sphingomonadales	f__Sphingomonadaceae	g__Sphingobium	s__Sphingobium_herbicidovorans
ASV629	0	0	24	0	0	1	4	0	5	2	0	0	0	0	0	0	0	0	0	0	k__Bacteria	p__Actinobacteriota	c__Actinobacteria	o__Actinomycetales	f__Actinomycetaceae	g__Actinomyces	s__Actinomyces_denticolens
ASV630	0	0	0	0	0	0	0	6	3	4	0	0	0	0	0	0	0	0	0	16	k__Bacteria	p__Firmicutes	c__Clostridia	o__Peptostreptococcales-Tissierellales	f__Anaerovoracaceae	g__Eubacterium_nodatum_group	s__Eubacterium_sulci
ASV631	0	0	0	0	0	0	0	0	0	0	1	0	0	0	0	0	0	9	10	0	k__Bacteria	p__Firmicutes	c__Clostridia	o__Oscillospirales	f__Oscillospiraceae	g__UCG-002	s__
ASV632	0	0	0	0	0	0	0	0	0	0	0	0	0	32	0	0	0	0	0	0	k__Bacteria	p__Firmicutes	c__Clostridia	o__Peptostreptococcales-Tissierellales	f__Peptostreptococcaceae	g__Terrisporobacter	s__
ASV633	0	0	0	0	0	0	0	0	0	0	0	0	0	0	47	0	0	0	0	0	k__Bacteria	p__Bacteroidota	c__Bacteroidia	o__Bacteroidales	f__Prevotellaceae	g__Alloprevotella	s__Prevotella_sp
ASV634	0	0	0	0	3	0	0	0	0	3	5	0	0	0	0	5	0	13	0	0	k__Bacteria	p__Firmicutes	c__Clostridia	o__Clostridiales	f__Clostridiaceae	g__Clostridium_sensu_stricto_6	s__Clostridium_bornimense
ASV635	0	0	0	0	0	0	0	0	9	0	0	0	0	0	0	0	0	0	0	24	k__Bacteria	p__Proteobacteria	c__Alphaproteobacteria	o__Rhizobiales	f__Beijerinckiaceae	g__Methylobacterium-Methylorubrum	s__
ASV636	0	0	0	0	0	0	0	0	0	0	0	0	0	0	0	0	0	0	0	27	k__Bacteria	p__Proteobacteria	c__Gammaproteobacteria	o__Burkholderiales	f__Alcaligenaceae	g__Achromobacter	s__
ASV637	0	0	0	0	0	0	0	0	0	0	0	0	0	0	39	0	0	0	0	0	k__	p__	c__	o__	f__	g__	s__
ASV638	0	0	0	0	0	0	0	0	0	0	0	0	0	0	0	0	0	20	0	0	k__Bacteria	p__Bacteroidota	c__Bacteroidia	o__Bacteroidales	f__Prevotellaceae	g__Prevotellaceae_UCG-003	s__
ASV639	0	0	0	0	0	0	0	0	0	0	0	0	0	0	0	0	0	10	0	0	k__Bacteria	p__Actinobacteriota	c__Coriobacteriia	o__Coriobacteriales	f__Atopobiaceae	g__	s__
ASV640	0	0	0	0	0	0	0	0	0	0	0	0	0	0	0	0	0	20	0	0	k__Bacteria	p__Firmicutes	c__Clostridia	o__Oscillospirales	f__Oscillospiraceae	g__UCG-005	s__
ASV641	0	0	0	0	0	0	0	0	0	0	0	0	0	0	0	0	0	25	0	0	k__Bacteria	p__Firmicutes	c__Bacilli	o__RF39	f__RF39	g__RF39	s__
ASV642	0	0	0	0	0	0	0	0	0	0	0	0	0	0	0	0	0	17	0	0	k__Bacteria	p__Firmicutes	c__Bacilli	o__RF39	f__RF39	g__RF39	s__
ASV643	0	0	0	0	0	0	0	0	0	0	4	0	0	0	0	0	0	14	0	0	k__Bacteria	p__Firmicutes	c__Clostridia	o__Christensenellales	f__Christensenellaceae	g__Christensenellaceae_R-7_group	s__
ASV644	0	0	0	0	0	0	0	0	0	0	0	0	0	0	0	0	0	0	0	28	k__Bacteria	p__Bacteroidota	c__Bacteroidia	o__Bacteroidales	f__Bacteroidaceae	g__Bacteroides	s__
ASV645	0	0	0	0	0	0	0	0	0	0	0	0	0	0	0	15	0	0	0	15	k__Bacteria	p__Proteobacteria	c__Alphaproteobacteria	o__Sphingomonadales	f__Sphingomonadaceae	g__Novosphingobium	s__
ASV646	0	0	0	0	0	0	0	0	0	0	0	0	40	0	0	0	0	0	0	0	k__Bacteria	p__Firmicutes	c__Bacilli	o__Lactobacillales	f__Lactobacillaceae	g__Lactobacillus	s__Lactobacillus_mucosae
ASV647	0	0	0	0	0	0	0	0	0	0	0	0	0	0	0	21	0	6	0	0	k__Bacteria	p__Firmicutes	c__Clostridia	o__Christensenellales	f__Christensenellaceae	g__Christensenellaceae_R-7_group	s__human_gut
ASV648	0	0	0	0	0	0	0	0	0	0	0	0	0	0	0	18	0	0	0	0	k__Bacteria	p__Firmicutes	c__Bacilli	o__RF39	f__RF39	g__RF39	s__
ASV649	0	0	0	0	0	0	0	0	0	0	0	0	0	0	0	0	0	19	0	0	k__Archaea	p__Euryarchaeota	c__Methanobacteria	o__Methanobacteriales	f__Methanobacteriaceae	g__Methanobrevibacter	s__Methanobrevibacter_ruminantium
ASV650	0	32	0	0	0	0	0	0	0	0	0	0	0	0	0	0	0	0	0	0	k__Bacteria	p__Proteobacteria	c__Gammaproteobacteria	o__Pasteurellales	f__Pasteurellaceae	g__Actinobacillus	s__Actinobacillus_porcinus
ASV651	0	0	0	0	0	0	1	0	0	0	0	0	0	0	0	4	0	0	0	16	k__Bacteria	p__Firmicutes	c__Clostridia	o__Peptostreptococcales-Tissierellales	f__Peptostreptococcales-Tissierellales	g__Peptoniphilus	s__Peptoniphilus_lacrimalis
ASV652	0	0	0	0	0	0	0	0	0	0	0	0	0	0	38	0	0	0	0	0	k__Bacteria	p__Proteobacteria	c__Gammaproteobacteria	o__Pasteurellales	f__Pasteurellaceae	g__Actinobacillus	s__Actinobacillus_indolicus
ASV653	0	0	0	0	0	0	0	0	0	0	0	0	0	0	0	15	0	0	0	0	k__Bacteria	p__Verrucomicrobiota	c__Kiritimatiellae	o__WCHB1-41	f__WCHB1-41	g__WCHB1-41	s__
ASV654	0	0	0	0	0	0	0	0	0	0	0	0	0	0	0	19	0	0	0	0	k__Bacteria	p__Firmicutes	c__Clostridia	o__Clostridia_UCG-014	f__Clostridia_UCG-014	g__Clostridia_UCG-014	s__
ASV655	0	0	0	0	0	0	0	0	0	0	0	0	0	0	0	0	0	20	0	0	k__Bacteria	p__Bacteroidota	c__Bacteroidia	o__Bacteroidales	f__Muribaculaceae	g__Muribaculaceae	s__
ASV656	0	0	0	0	0	0	0	0	0	0	0	0	0	0	0	0	0	23	0	0	k__Bacteria	p__Firmicutes	c__Clostridia	o__Oscillospirales	f__Oscillospiraceae	g__NK4A214_group	s__
ASV657	0	0	0	0	0	26	0	0	0	0	0	0	0	0	0	0	0	0	0	0	k__Bacteria	p__Proteobacteria	c__Gammaproteobacteria	o__Enterobacterales	f__Enterobacteriaceae	g__	s__
ASV658	0	0	0	0	0	0	0	0	9	0	0	7	0	0	0	0	0	8	0	0	k__Bacteria	p__Firmicutes	c__Clostridia	o__Oscillospirales	f__Ruminococcaceae	g__Subdoligranulum	s__
ASV659	0	0	0	0	0	0	0	0	0	0	0	0	0	0	0	0	0	0	0	29	k__Bacteria	p__Bacteroidota	c__Bacteroidia	o__Bacteroidales	f__Prevotellaceae	g__Prevotella	s__Prevotella_stercorea
ASV660	0	0	0	0	0	0	0	0	0	0	0	0	0	0	0	21	0	0	0	0	k__Bacteria	p__Cyanobacteria	c__Vampirivibrionia	o__Gastranaerophilales	f__Gastranaerophilales	g__Gastranaerophilales	s__
ASV661	0	0	0	0	0	0	0	0	0	0	0	0	0	0	0	14	0	0	5	0	k__Bacteria	p__Bacteroidota	c__Bacteroidia	o__Bacteroidales	f__Tannerellaceae	g__Parabacteroides	s__
ASV662	0	0	0	0	0	0	0	0	0	0	0	0	0	0	0	19	0	0	0	0	k__Bacteria	p__Firmicutes	c__Clostridia	o__Lachnospirales	f__Lachnospiraceae	g__	s__
ASV663	0	0	0	0	0	0	0	0	0	0	0	0	0	0	0	15	0	0	6	0	k__Bacteria	p__Proteobacteria	c__Gammaproteobacteria	o__Diplorickettsiales	f__Diplorickettsiaceae	g__Aquicella	s__
ASV664	0	0	0	0	0	0	4	0	0	0	0	0	0	0	0	0	0	0	0	20	k__Bacteria	p__Proteobacteria	c__Gammaproteobacteria	o__Pseudomonadales	f__Moraxellaceae	g__Acinetobacter	s__
ASV665	0	0	0	0	0	0	0	0	0	0	0	0	0	0	0	0	0	0	0	21	k__Bacteria	p__Firmicutes	c__Bacilli	o__Lactobacillales	f__Lactobacillaceae	g__Lactobacillus	s__Lactobacillus_ruminis
ASV666	0	0	0	0	0	0	0	0	0	0	0	0	0	0	0	0	0	0	0	21	k__Bacteria	p__Proteobacteria	c__Alphaproteobacteria	o__Rhizobiales	f__Beijerinckiaceae	g__Chelatococcus	s__
ASV667	0	0	0	0	0	0	0	0	0	0	0	17	0	0	0	0	0	5	0	0	k__Bacteria	p__Cyanobacteria	c__Vampirivibrionia	o__Gastranaerophilales	f__Gastranaerophilales	g__Gastranaerophilales	s__
ASV668	0	0	0	0	0	0	0	0	0	0	0	0	0	0	0	6	0	4	0	0	k__Bacteria	p__Firmicutes	c__Clostridia	o__Oscillospirales	f__Ruminococcaceae	g__	s__
ASV669	0	0	0	0	0	0	0	0	0	0	0	0	0	0	0	15	0	0	0	0	k__Bacteria	p__Firmicutes	c__Clostridia	o__Christensenellales	f__Christensenellaceae	g__	s__
ASV670	0	21	15	0	0	0	0	0	0	0	0	0	0	0	0	0	0	0	0	0	k__Bacteria	p__Firmicutes	c__Bacilli	o__Lactobacillales	f__Leuconostocaceae	g__Weissella	s__
ASV671	0	0	0	0	0	0	0	0	0	0	0	13	0	0	0	0	0	8	0	0	k__Bacteria	p__Firmicutes	c__Bacilli	o__Erysipelotrichales	f__Erysipelatoclostridiaceae	g__Catenibacterium	s__
ASV672	0	0	0	0	0	0	0	0	0	0	0	0	0	0	0	12	0	2	0	0	k__Bacteria	p__Firmicutes	c__Clostridia	o__Oscillospirales	f__UCG-010	g__UCG-010	s__
ASV673	0	0	0	0	0	0	0	0	0	0	0	0	0	0	0	0	0	11	0	0	k__Bacteria	p__Firmicutes	c__Clostridia	o__Oscillospirales	f__Oscillospiraceae	g__UCG-005	s__
ASV674	0	12	0	23	0	0	2	0	0	8	0	0	0	0	0	0	0	0	0	0	k__Bacteria	p__Firmicutes	c__Negativicutes	o__Veillonellales-Selenomonadales	f__Veillonellaceae	g__Veillonella	s__
ASV675	0	0	0	0	0	0	0	8	6	0	0	0	0	0	0	0	0	0	0	0	k__Bacteria	p__Firmicutes	c__Bacilli	o__Lactobacillales	f__Streptococcaceae	g__Lactococcus	s__Lactococcus_garvieae
ASV676	0	0	0	0	0	0	0	0	0	0	0	0	0	0	0	16	0	0	0	0	k__Bacteria	p__Firmicutes	c__Clostridia	o__Oscillospirales	f__Ruminococcaceae	g__Ruminococcaceae	s__
ASV677	0	0	0	0	0	29	0	0	0	0	0	0	0	0	0	0	0	0	0	0	k__Bacteria	p__Proteobacteria	c__Gammaproteobacteria	o__Enterobacterales	f__Enterobacteriaceae	g__	s__
ASV678	0	0	0	0	0	0	0	0	0	0	0	0	0	0	0	16	0	0	0	0	k__Bacteria	p__Bacteroidota	c__Bacteroidia	o__Bacteroidales	f__Tannerellaceae	g__Parabacteroides	s__
ASV679	0	0	0	0	0	0	0	0	0	0	0	0	0	0	0	21	0	0	0	0	k__Bacteria	p__Firmicutes	c__Clostridia	o__Oscillospirales	f__Oscillospiraceae	g__NK4A214_group	s__
ASV680	0	0	0	0	0	0	0	0	0	0	0	0	0	0	0	20	0	0	0	0	k__Bacteria	p__Firmicutes	c__Negativicutes	o__Veillonellales-Selenomonadales	f__Veillonellaceae	g__Dialister	s__Dialister_succinatiphilus
ASV681	0	0	0	0	0	0	0	0	0	0	0	0	0	0	0	20	0	0	0	0	k__Bacteria	p__Firmicutes	c__Bacilli	o__RF39	f__RF39	g__RF39	s__
ASV682	0	0	0	0	0	0	0	0	0	0	0	0	0	0	0	0	0	16	0	0	k__Bacteria	p__Firmicutes	c__Clostridia	o__Lachnospirales	f__Lachnospiraceae	g__Blautia	s__
ASV683	0	0	0	0	0	0	0	0	0	0	0	0	0	0	0	0	0	13	0	0	k__Bacteria	p__Firmicutes	c__Clostridia	o__Oscillospirales	f__Oscillospiraceae	g__UCG-005	s__
ASV684	0	0	5	0	0	0	0	0	0	0	6	0	0	0	0	0	0	0	0	14	k__Bacteria	p__Proteobacteria	c__Alphaproteobacteria	o__Rhizobiales	f__Rhizobiaceae	g__Allorhizobium-Neorhizobium-Pararhizobium-Rhizobium	s__
ASV685	0	0	0	0	7	0	0	0	0	0	0	0	0	0	0	0	0	0	0	21	k__Bacteria	p__Firmicutes	c__Clostridia	o__Lachnospirales	f__Lachnospiraceae	g__Eubacterium_hallii_group	s__
ASV686	0	0	0	0	0	23	0	0	0	0	0	0	0	0	0	0	0	0	0	0	k__Bacteria	p__Firmicutes	c__Clostridia	o__Oscillospirales	f__Ruminococcaceae	g__	s__
ASV687	0	0	0	0	0	0	0	15	0	0	0	0	0	0	0	0	0	0	1	7	k__Bacteria	p__Firmicutes	c__Bacilli	o__Lactobacillales	f__Streptococcaceae	g__Lactococcus	s__
ASV688	0	0	0	0	0	0	0	22	0	0	0	0	0	0	0	0	0	0	0	0	k__Bacteria	p__Proteobacteria	c__Gammaproteobacteria	o__Cardiobacteriales	f__Cardiobacteriaceae	g__Cardiobacterium	s__Cardiobacterium_sp
ASV689	0	0	0	0	0	0	0	0	0	0	0	0	0	0	0	0	0	0	0	26	k__Bacteria	p__Fusobacteriota	c__Fusobacteriia	o__Fusobacteriales	f__Fusobacteriaceae	g__Fusobacterium	s__Fusobacterium_mortiferum
ASV690	0	0	0	0	0	0	0	0	0	0	0	0	0	0	0	21	0	0	0	0	k__Bacteria	p__Bacteroidota	c__Bacteroidia	o__Bacteroidales	f__Prevotellaceae	g__Prevotellaceae_NK3B31_group	s__
ASV691	0	0	0	0	10	0	0	0	0	0	14	0	0	0	0	0	0	0	5	0	k__Bacteria	p__Proteobacteria	c__Gammaproteobacteria	o__Burkholderiales	f__Burkholderiaceae	g__Burkholderia-Caballeronia-Paraburkholderia	s__Paraburkholderia_caledonica
ASV692	0	0	0	0	0	0	0	0	19	0	0	0	0	0	0	2	0	0	0	0	k__Bacteria	p__Proteobacteria	c__Gammaproteobacteria	o__Cardiobacteriales	f__Wohlfahrtiimonadaceae	g__Ignatzschineria	s__
ASV693	0	0	0	0	0	0	0	0	0	0	0	0	0	0	0	0	4	0	0	13	k__Bacteria	p__Bacteroidota	c__Bacteroidia	o__Chitinophagales	f__Chitinophagaceae	g__Filobacterium	s__
ASV694	0	0	0	0	0	0	0	0	0	0	0	0	0	0	0	0	0	0	0	18	k__Bacteria	p__Firmicutes	c__Clostridia	o__Lachnospirales	f__Lachnospiraceae	g__Ruminococcus_torques_group	s__
ASV695	0	0	0	0	0	0	0	0	0	0	0	0	0	0	32	0	0	0	0	0	k__Bacteria	p__Proteobacteria	c__Gammaproteobacteria	o__Pasteurellales	f__Pasteurellaceae	g__Actinobacillus	s__Actinobacillus_indolicus
ASV696	0	0	0	0	0	0	0	0	0	0	0	0	0	0	0	24	0	0	0	0	k__Bacteria	p__Bacteroidota	c__Bacteroidia	o__Bacteroidales	f__Prevotellaceae	g__Prevotellaceae_NK3B31_group	s__
ASV697	0	0	0	0	0	0	0	0	0	0	0	0	0	0	0	14	0	0	0	0	k__Bacteria	p__Bacteroidota	c__Bacteroidia	o__Bacteroidales	f__Tannerellaceae	g__Parabacteroides	s__
ASV698	0	0	0	0	0	0	0	0	0	0	0	0	0	0	0	0	0	17	0	0	k__Bacteria	p__Firmicutes	c__Bacilli	o__RF39	f__RF39	g__RF39	s__
ASV699	0	0	5	0	0	0	0	0	0	0	0	0	0	0	0	0	0	3	11	0	k__Bacteria	p__Firmicutes	c__Clostridia	o__	f__	g__	s__
ASV700	0	0	0	0	0	0	0	0	0	0	0	5	0	0	0	0	0	0	0	15	k__Bacteria	p__Bacteroidota	c__Bacteroidia	o__Bacteroidales	f__Muribaculaceae	g__Muribaculaceae	s__
ASV701	0	0	0	0	0	0	0	0	0	0	0	0	0	0	0	15	0	0	0	0	k__Bacteria	p__Bacteroidota	c__Bacteroidia	o__Bacteroidales	f__Prevotellaceae	g__	s__
ASV702	0	0	0	0	0	0	0	0	0	0	0	0	0	0	0	13	0	1	0	0	k__Bacteria	p__Firmicutes	c__Clostridia	o__Clostridia_vadinBB60_group	f__Clostridia_vadinBB60_group	g__Clostridia_vadinBB60_group	s__
ASV703	0	0	0	0	0	0	0	0	0	0	0	0	0	0	0	0	0	14	0	0	k__Bacteria	p__Firmicutes	c__Clostridia	o__Christensenellales	f__Christensenellaceae	g__Christensenellaceae_R-7_group	s__
ASV704	4	0	0	0	0	0	0	0	0	0	0	0	0	0	0	0	0	0	0	15	k__Bacteria	p__Proteobacteria	c__Alphaproteobacteria	o__Rhizobiales	f__Beijerinckiaceae	g__Bosea	s__
ASV705	0	0	0	0	0	0	0	18	0	0	0	0	0	0	0	0	0	0	0	0	k__Bacteria	p__Proteobacteria	c__Gammaproteobacteria	o__Burkholderiales	f__Comamonadaceae	g__	s__
ASV706	0	0	0	0	0	0	0	0	0	0	0	0	0	0	0	0	0	0	0	25	k__Bacteria	p__Bacteroidota	c__Bacteroidia	o__Bacteroidales	f__Prevotellaceae	g__Prevotella	s__
ASV707	0	0	0	0	0	0	0	0	0	0	0	0	0	0	0	4	0	0	0	19	k__Bacteria	p__Firmicutes	c__Clostridia	o__Oscillospirales	f__Oscillospiraceae	g__UCG-005	s__
ASV708	0	0	0	0	0	0	0	0	0	0	0	0	0	0	0	0	0	0	0	20	k__Bacteria	p__Proteobacteria	c__Gammaproteobacteria	o__Burkholderiales	f__Comamonadaceae	g__Acidovorax	s__
ASV709	0	0	0	0	0	0	0	0	0	0	0	14	0	10	0	0	0	0	0	0	k__Bacteria	p__Firmicutes	c__Bacilli	o__Lactobacillales	f__Lactobacillaceae	g__Lactobacillus	s__Lactobacillus_agilis
ASV710	0	0	0	0	0	0	0	0	0	0	0	0	20	0	0	8	0	0	6	0	k__Bacteria	p__Firmicutes	c__Clostridia	o__Lachnospirales	f__Lachnospiraceae	g__Frisingicoccus	s__
ASV711	0	0	0	0	0	9	0	0	0	0	0	0	0	0	0	0	0	7	0	0	k__Bacteria	p__Firmicutes	c__Clostridia	o__Oscillospirales	f__Oscillospiraceae	g__UCG-005	s__
ASV712	0	0	0	0	0	0	0	18	0	0	0	0	0	0	0	0	0	0	0	0	k__Bacteria	p__Firmicutes	c__Clostridia	o__Lachnospirales	f__Lachnospiraceae	g__	s__
ASV713	0	0	0	0	0	0	0	0	0	0	0	0	0	0	0	0	0	0	0	22	k__Bacteria	p__Firmicutes	c__Bacilli	o__Erysipelotrichales	f__Erysipelatoclostridiaceae	g__Catenibacterium	s__
ASV714	0	0	0	0	0	0	0	0	0	0	0	0	0	0	0	0	0	0	0	21	k__Bacteria	p__Actinobacteriota	c__Actinobacteria	o__Bifidobacteriales	f__Bifidobacteriaceae	g__Bifidobacterium	s__
ASV715	0	0	0	0	0	0	0	0	0	0	0	0	0	0	0	0	0	0	0	19	k__Bacteria	p__Actinobacteriota	c__Actinobacteria	o__Corynebacteriales	f__Dietziaceae	g__Dietzia	s__
ASV716	0	0	0	0	0	0	0	0	0	0	0	0	0	0	0	0	0	0	3	16	k__Bacteria	p__Firmicutes	c__Clostridia	o__Lachnospirales	f__Lachnospiraceae	g__Coprococcus	s__
ASV717	0	0	0	0	0	0	0	0	0	0	0	0	0	0	0	20	0	0	0	0	k__Bacteria	p__Bacteroidota	c__Bacteroidia	o__Bacteroidales	f__Tannerellaceae	g__Parabacteroides	s__
ASV718	0	0	0	0	0	0	0	0	0	0	0	0	0	0	0	19	0	0	0	0	k__Bacteria	p__Firmicutes	c__Clostridia	o__Oscillospirales	f__Eubacterium_coprostanoligenes_group	g__Eubacterium_coprostanoligenes_group	s__
ASV719	0	0	0	0	0	0	0	0	0	0	0	0	0	0	0	3	0	8	0	0	k__Bacteria	p__Firmicutes	c__Clostridia	o__Oscillospirales	f__UCG-010	g__UCG-010	s__
ASV720	0	0	0	0	0	0	0	0	0	0	0	0	0	0	0	14	0	0	0	0	k__Bacteria	p__Firmicutes	c__Bacilli	o__RF39	f__RF39	g__RF39	s__
ASV721	0	0	0	0	0	0	0	0	0	0	0	0	0	0	0	0	0	12	0	0	k__Bacteria	p__Firmicutes	c__Clostridia	o__Clostridiales	f__Clostridiaceae	g__Clostridium_sensu_stricto_6	s__Clostridium_bornimense
ASV722	0	0	0	0	0	0	0	0	0	0	0	0	0	0	0	0	0	19	0	0	k__Bacteria	p__Firmicutes	c__Clostridia	o__Peptostreptococcales-Tissierellales	f__Peptostreptococcaceae	g__	s__
ASV723	0	0	0	0	0	0	0	0	0	0	0	0	0	0	0	0	0	13	0	0	k__Bacteria	p__Firmicutes	c__Bacilli	o__RF39	f__RF39	g__RF39	s__
ASV724	0	0	0	0	0	0	0	0	0	0	0	0	0	0	0	0	0	14	0	0	k__Bacteria	p__Firmicutes	c__Bacilli	o__RF39	f__RF39	g__RF39	s__
ASV725	0	0	9	0	0	0	0	0	2	0	0	0	0	0	0	2	11	0	4	0	k__Bacteria	p__Firmicutes	c__Bacilli	o__Erysipelotrichales	f__Erysipelotrichaceae	g__	s__
ASV726	0	0	3	0	0	0	19	0	0	0	0	0	0	0	0	0	0	0	0	7	k__Bacteria	p__Fusobacteriota	c__Fusobacteriia	o__Fusobacteriales	f__Leptotrichiaceae	g__Leptotrichia	s__
ASV727	0	0	0	0	15	0	0	0	0	0	17	0	0	0	0	0	0	0	0	0	k__Bacteria	p__Proteobacteria	c__Gammaproteobacteria	o__Cellvibrionales	f__Porticoccaceae	g__C1-B045	s__
ASV728	0	0	0	0	0	0	0	0	0	0	20	0	0	0	0	0	0	0	0	0	k__Bacteria	p__Firmicutes	c__Bacilli	o__Lactobacillales	f__Streptococcaceae	g__Streptococcus	s__Streptococcus_suis
ASV729	0	0	0	0	0	0	0	0	0	0	0	0	0	0	0	15	0	0	0	0	k__Bacteria	p__Bacteroidota	c__Bacteroidia	o__Bacteroidales	f__Tannerellaceae	g__Parabacteroides	s__
ASV730	0	0	0	0	0	0	0	0	0	0	0	0	0	0	0	19	0	0	0	0	k__Bacteria	p__Firmicutes	c__Clostridia	o__Lachnospirales	f__Lachnospiraceae	g__	s__
ASV731	0	0	0	0	0	0	0	0	0	0	0	0	0	0	0	0	0	12	0	0	k__Bacteria	p__Desulfobacterota	c__Desulfovibrionia	o__Desulfovibrionales	f__Desulfovibrionaceae	g__Bilophila	s__
ASV732	0	3	6	0	0	0	0	1	0	15	0	0	0	0	0	0	0	0	0	0	k__Bacteria	p__Proteobacteria	c__Gammaproteobacteria	o__Enterobacterales	f__Enterobacteriaceae	g__	s__
ASV733	0	0	0	0	0	0	0	0	0	0	0	0	0	0	0	0	0	0	0	16	k__Bacteria	p__Desulfobacterota	c__Desulfuromonadia	o__Bradymonadales	f__Bradymonadales	g__Bradymonadales	s__
ASV734	0	0	0	0	0	0	0	0	0	0	0	0	0	0	0	0	0	17	0	0	k__Bacteria	p__Firmicutes	c__Bacilli	o__	f__	g__	s__
ASV735	0	0	0	0	0	0	0	0	0	0	0	0	0	0	0	0	0	8	0	0	k__Bacteria	p__Firmicutes	c__Clostridia	o__Clostridia_UCG-014	f__Clostridia_UCG-014	g__Clostridia_UCG-014	s__
ASV736	0	0	0	0	0	0	0	0	0	0	0	0	0	0	0	0	0	14	0	0	k__Bacteria	p__Firmicutes	c__Clostridia	o__Clostridia_UCG-014	f__Clostridia_UCG-014	g__Clostridia_UCG-014	s__
ASV737	0	0	0	0	0	0	0	0	0	0	0	0	0	0	0	0	0	8	0	0	k__Bacteria	p__Bacteroidota	c__Bacteroidia	o__Bacteroidales	f__Rikenellaceae	g__Rikenellaceae_RC9_gut_group	s__
ASV738	0	0	0	0	0	0	0	0	0	0	0	0	0	0	0	0	0	13	0	0	k__Bacteria	p__Actinobacteriota	c__Coriobacteriia	o__Coriobacteriales	f__	g__	s__
ASV739	0	0	0	0	0	0	0	0	0	0	0	0	0	0	0	0	0	0	18	0	k__Bacteria	p__Firmicutes	c__Bacilli	o__Lactobacillales	f__Streptococcaceae	g__Streptococcus	s__
ASV740	0	0	0	0	0	6	0	0	16	0	0	0	0	0	0	0	0	0	0	0	k__Bacteria	p__Firmicutes	c__Bacilli	o__Bacillales	f__Bacillaceae	g__Bacillus	s__
ASV741	0	0	0	0	0	0	0	0	0	0	19	0	0	0	0	0	0	0	0	0	k__Bacteria	p__Bacteroidota	c__Bacteroidia	o__Sphingobacteriales	f__Sphingobacteriaceae	g__Anseongella	s__
ASV742	0	0	0	0	0	0	0	0	0	0	19	0	0	0	0	0	0	0	0	0	k__Bacteria	p__Proteobacteria	c__Alphaproteobacteria	o__Micropepsales	f__Micropepsaceae	g__	s__
ASV743	0	0	0	0	0	0	0	0	0	0	0	0	0	0	0	0	0	0	0	19	k__Bacteria	p__Firmicutes	c__Clostridia	o__Clostridia_UCG-014	f__Clostridia_UCG-014	g__Clostridia_UCG-014	s__
ASV744	0	0	0	0	0	0	0	0	0	0	0	8	0	0	0	6	0	6	0	0	k__Bacteria	p__Firmicutes	c__Clostridia	o__Lachnospirales	f__Lachnospiraceae	g__Eubacterium_hallii_group	s__
ASV745	0	0	0	0	0	0	0	0	0	0	0	0	10	0	0	0	0	8	0	0	k__Bacteria	p__Firmicutes	c__Clostridia	o__Peptostreptococcales-Tissierellales	f__Anaerovoracaceae	g__Family_XIII_AD3011_group	s__
ASV746	0	0	0	0	0	0	0	0	0	0	0	0	0	0	0	16	0	0	0	0	k__Bacteria	p__Bacteroidota	c__Bacteroidia	o__Bacteroidales	f__Bacteroidales_RF16_group	g__Bacteroidales_RF16_group	s__
ASV747	0	0	0	0	0	0	0	0	0	0	0	0	0	0	0	14	0	0	0	0	k__Bacteria	p__Firmicutes	c__Clostridia	o__Lachnospirales	f__Lachnospiraceae	g__Lachnospiraceae_UCG-010	s__
ASV748	0	0	0	0	0	0	0	0	0	0	0	0	0	0	0	19	0	0	0	0	k__Bacteria	p__Firmicutes	c__Bacilli	o__RF39	f__RF39	g__RF39	s__
ASV749	0	0	0	0	0	0	0	0	0	0	0	0	0	0	0	18	0	0	0	0	k__Bacteria	p__Firmicutes	c__Bacilli	o__RF39	f__RF39	g__RF39	s__
ASV750	0	0	0	0	0	0	0	0	0	0	0	0	0	0	0	0	0	10	0	0	k__Bacteria	p__Firmicutes	c__Clostridia	o__Oscillospirales	f__Eubacterium_coprostanoligenes_group	g__Eubacterium_coprostanoligenes_group	s__
ASV751	0	0	0	0	0	0	0	0	0	0	0	0	0	0	0	0	0	0	0	19	k__Bacteria	p__Firmicutes	c__Clostridia	o__Lachnospirales	f__Lachnospiraceae	g__Lachnospira	s__
ASV752	0	0	0	0	0	0	0	0	0	0	0	0	0	0	0	0	0	0	0	17	k__Bacteria	p__Actinobacteriota	c__Actinobacteria	o__Micrococcales	f__Micrococcaceae	g__Micrococcus	s__
ASV753	0	0	0	0	0	0	0	0	0	0	0	0	0	0	0	15	0	0	7	0	k__Bacteria	p__Fusobacteriota	c__Fusobacteriia	o__Fusobacteriales	f__Leptotrichiaceae	g__Leptotrichia	s__
ASV754	0	0	0	0	0	0	0	0	0	0	0	0	0	0	0	10	0	7	0	0	k__Bacteria	p__Firmicutes	c__Clostridia	o__Lachnospirales	f__Lachnospiraceae	g__XBB1006	s__
ASV755	0	0	0	0	0	0	0	0	0	0	0	0	0	0	0	0	0	17	0	0	k__Bacteria	p__Firmicutes	c__Clostridia	o__Lachnospirales	f__Lachnospiraceae	g__	s__
ASV756	0	0	0	0	0	0	0	0	0	0	0	0	0	0	0	0	0	11	5	0	k__Bacteria	p__Firmicutes	c__Clostridia	o__Christensenellales	f__Christensenellaceae	g__Christensenellaceae_R-7_group	s__
ASV757	0	0	0	0	0	0	0	0	0	0	0	0	0	0	0	0	0	13	0	0	k__Bacteria	p__Firmicutes	c__Clostridia	o__Christensenellales	f__Christensenellaceae	g__	s__
ASV758	0	0	0	0	0	0	0	0	0	0	0	0	0	0	0	0	0	0	15	0	k__Bacteria	p__Firmicutes	c__Bacilli	o__Lactobacillales	f__Streptococcaceae	g__Streptococcus	s__
ASV759	0	13	0	0	1	0	0	0	0	0	0	0	0	0	0	0	11	0	0	0	k__Bacteria	p__Proteobacteria	c__Gammaproteobacteria	o__Pasteurellales	f__Pasteurellaceae	g__Pasteurella	s__Pasteurella_aerogenes
ASV760	0	0	0	0	0	0	0	0	0	0	0	0	0	0	0	0	0	0	0	20	k__Bacteria	p__Firmicutes	c__Bacilli	o__Erysipelotrichales	f__Erysipelotrichaceae	g__	s__
ASV761	0	0	0	0	0	0	0	0	0	0	0	0	0	0	0	0	0	0	0	21	k__Bacteria	p__Bacteroidota	c__Bacteroidia	o__Bacteroidales	f__Prevotellaceae	g__Prevotella	s__
ASV762	0	0	0	0	0	0	0	0	0	0	0	0	0	0	0	0	0	0	0	13	k__Bacteria	p__Actinobacteriota	c__Actinobacteria	o__Corynebacteriales	f__Corynebacteriaceae	g__Corynebacterium	s__Corynebacterium_imitans
ASV763	0	0	0	0	0	0	0	0	0	0	0	0	0	0	0	0	0	0	0	15	k__Bacteria	p__Firmicutes	c__Clostridia	o__Lachnospirales	f__Lachnospiraceae	g__	s__
ASV764	0	0	0	0	0	0	0	0	0	0	0	0	0	0	0	0	0	0	0	17	k__Bacteria	p__Firmicutes	c__Clostridia	o__Monoglobales	f__Monoglobaceae	g__Monoglobus	s__
ASV765	0	0	0	0	0	0	0	0	0	0	0	0	0	0	0	16	0	0	0	0	k__Bacteria	p__Bacteroidota	c__Bacteroidia	o__Bacteroidales	f__Bacteroidales_RF16_group	g__Bacteroidales_RF16_group	s__
ASV766	0	0	0	0	0	0	0	0	0	0	0	0	0	0	0	0	0	13	0	0	k__Bacteria	p__Firmicutes	c__Bacilli	o__RF39	f__RF39	g__RF39	s__
ASV767	11	0	0	0	4	0	0	0	0	0	0	0	0	0	0	0	0	0	0	0	k__	p__	c__	o__	f__	g__	s__
ASV768	0	0	0	0	0	7	0	0	8	6	0	0	0	0	0	0	0	0	0	0	k__Bacteria	p__Proteobacteria	c__Alphaproteobacteria	o__Rhizobiales	f__Beijerinckiaceae	g__Methylobacterium-Methylorubrum	s__
ASV769	0	0	0	0	4	0	8	0	0	0	11	0	0	0	0	0	0	0	0	0	k__Bacteria	p__Proteobacteria	c__Gammaproteobacteria	o__Burkholderiales	f__Burkholderiaceae	g__Burkholderia-Caballeronia-Paraburkholderia	s__
ASV770	0	0	0	0	0	5	0	0	0	0	0	3	0	0	0	4	0	6	0	0	k__Bacteria	p__Firmicutes	c__Clostridia	o__Lachnospirales	f__Lachnospiraceae	g__Lachnospiraceae_UCG-010	s__
ASV771	0	0	0	0	0	12	0	9	0	0	0	0	0	0	0	0	0	0	0	0	k__Bacteria	p__Cyanobacteria	c__Cyanobacteriia	o__Chloroplast	f__Chloroplast	g__Chloroplast	s__
ASV772	0	0	0	0	0	0	0	0	0	0	0	0	0	0	0	0	0	0	0	16	k__Bacteria	p__Actinobacteriota	c__Actinobacteria	o__Corynebacteriales	f__Dietziaceae	g__Dietzia	s__Dietzia_timorensis
ASV773	0	0	0	0	0	0	0	0	0	0	0	0	0	0	0	0	0	0	0	21	k__Bacteria	p__Firmicutes	c__Negativicutes	o__Veillonellales-Selenomonadales	f__Veillonellaceae	g__Dialister	s__
ASV774	0	0	0	0	0	0	0	0	0	0	0	0	0	0	0	0	0	0	0	20	k__Bacteria	p__Firmicutes	c__Clostridia	o__Oscillospirales	f__Oscillospiraceae	g__	s__
ASV775	0	0	0	0	0	0	0	0	0	0	0	0	0	0	0	0	0	0	0	15	k__Bacteria	p__Firmicutes	c__Bacilli	o__Lactobacillales	f__Lactobacillaceae	g__Lactobacillus	s__
ASV776	0	0	0	0	0	0	0	0	0	0	0	0	0	0	2	7	0	6	0	0	k__Bacteria	p__Firmicutes	c__Clostridia	o__	f__	g__	s__
ASV777	0	0	0	0	0	0	0	0	0	0	0	0	0	0	0	5	0	0	8	0	k__Bacteria	p__Verrucomicrobiota	c__Chlamydiae	o__Chlamydiales	f__Simkaniaceae	g__	s__
ASV778	0	0	0	0	0	0	0	0	0	0	0	0	0	0	0	8	0	4	0	0	k__Bacteria	p__Firmicutes	c__Clostridia	o__Lachnospirales	f__Lachnospiraceae	g__	s__
ASV779	0	0	0	0	0	0	0	0	0	0	0	0	0	0	0	13	0	0	0	0	k__Bacteria	p__Firmicutes	c__Clostridia	o__Lachnospirales	f__Lachnospiraceae	g__	s__
ASV780	0	0	0	0	0	0	0	0	0	0	0	0	0	0	0	7	0	4	0	0	k__Bacteria	p__Firmicutes	c__Clostridia	o__Clostridia_vadinBB60_group	f__Clostridia_vadinBB60_group	g__Clostridia_vadinBB60_group	s__
ASV781	0	0	0	0	0	0	0	0	0	0	0	0	0	0	0	5	0	5	0	0	k__Bacteria	p__Firmicutes	c__Clostridia	o__Christensenellales	f__Christensenellaceae	g__Christensenellaceae_R-7_group	s__bacterium_YE57
ASV782	11	0	0	0	0	0	0	0	0	0	0	0	0	0	0	0	0	0	0	0	k__Archaea	p__	c__	o__	f__	g__	s__
ASV783	0	0	0	0	0	0	0	0	0	0	0	0	0	0	0	12	0	0	0	0	k__Bacteria	p__Firmicutes	c__Bacilli	o__Lactobacillales	f__Enterococcaceae	g__Enterococcus	s__
ASV784	0	0	0	0	0	0	0	0	0	0	0	0	0	0	0	14	0	0	0	0	k__Bacteria	p__Firmicutes	c__Clostridia	o__Lachnospirales	f__Lachnospiraceae	g__Agathobacter	s__
ASV785	0	0	0	0	0	0	0	0	0	0	0	0	0	0	0	14	0	0	0	0	k__Bacteria	p__Firmicutes	c__Clostridia	o__	f__	g__	s__
ASV786	7	0	0	0	0	0	0	0	0	0	0	0	0	0	0	0	0	0	0	4	k__Bacteria	p__Firmicutes	c__Clostridia	o__Clostridia	f__Hungateiclostridiaceae	g__Fastidiosipila	s__Clostridiales_bacterium
ASV787	0	0	4	0	0	0	0	0	0	0	14	0	0	0	0	0	0	0	0	0	k__Bacteria	p__Proteobacteria	c__Alphaproteobacteria	o__Rhizobiales	f__Rhizobiaceae	g__Ochrobactrum	s__
ASV788	0	0	0	0	0	0	0	0	0	0	0	0	0	0	0	8	1	0	3	0	k__Bacteria	p__Firmicutes	c__Bacilli	o__Erysipelotrichales	f__Erysipelotrichaceae	g__Turicibacter	s__
ASV789	0	0	0	0	0	0	0	0	0	0	0	0	0	0	0	0	0	0	0	12	k__Bacteria	p__Firmicutes	c__Clostridia	o__Lachnospirales	f__Lachnospiraceae	g__Lachnoclostridium	s__
ASV790	0	0	0	0	0	0	0	0	0	0	0	0	0	0	0	0	0	0	0	21	k__Bacteria	p__Firmicutes	c__Clostridia	o__Lachnospirales	f__Lachnospiraceae	g__Ruminococcus_gnavus_group	s__
ASV791	0	0	0	0	0	0	0	0	0	0	0	0	0	0	0	0	0	0	0	15	k__Bacteria	p__Firmicutes	c__Clostridia	o__Oscillospirales	f__Oscillospiraceae	g__UCG-005	s__
ASV792	0	0	0	0	0	0	0	0	0	0	0	5	0	0	0	0	0	9	5	0	k__Bacteria	p__Actinobacteriota	c__Coriobacteriia	o__Coriobacteriales	f__Eggerthellaceae	g__	s__
ASV793	0	0	0	0	0	0	0	0	0	0	0	0	0	17	0	0	0	0	0	0	k__Bacteria	p__Firmicutes	c__Bacilli	o__Lactobacillales	f__Lactobacillaceae	g__Lactobacillus	s__
ASV794	0	0	0	0	0	0	0	0	0	0	0	0	0	0	0	7	0	9	0	0	k__Bacteria	p__Bacteroidota	c__Bacteroidia	o__Bacteroidales	f__Prevotellaceae	g__Prevotellaceae_UCG-003	s__
ASV795	0	0	0	0	0	0	0	0	0	0	0	0	0	0	0	13	0	0	0	0	k__Bacteria	p__Bacteroidota	c__Bacteroidia	o__Bacteroidales	f__Prevotellaceae	g__Prevotellaceae_NK3B31_group	s__
ASV796	0	0	0	0	4	0	0	0	0	0	0	0	0	0	0	0	0	0	0	12	k__Bacteria	p__Firmicutes	c__Bacilli	o__Erysipelotrichales	f__Erysipelatoclostridiaceae	g__Erysipelotrichaceae_UCG-003	s__
ASV797	0	0	0	0	0	14	0	0	0	0	0	0	0	0	0	0	0	0	0	0	k__Bacteria	p__Proteobacteria	c__Gammaproteobacteria	o__Enterobacterales	f__Enterobacteriaceae	g__	s__
ASV798	0	0	0	0	0	21	0	0	0	0	0	0	0	0	0	0	0	0	0	0	k__Bacteria	p__Campilobacterota	c__Campylobacteria	o__Campylobacterales	f__Helicobacteraceae	g__Helicobacter	s__Helicobacter_rappini
ASV799	0	0	0	0	0	0	0	0	0	0	0	0	0	0	0	0	0	0	0	10	k__Bacteria	p__Bacteroidota	c__Bacteroidia	o__Flavobacteriales	f__Flavobacteriaceae	g__Flavobacterium	s__
ASV800	0	0	0	0	0	0	0	0	0	0	0	0	0	0	0	0	0	0	0	14	k__Bacteria	p__Bacteroidota	c__Bacteroidia	o__Bacteroidales	f__Prevotellaceae	g__Prevotella	s__Prevotella_timonensis
ASV801	0	0	0	0	0	0	0	0	0	0	0	0	0	0	0	0	0	0	0	15	k__Bacteria	p__Firmicutes	c__Clostridia	o__Lachnospirales	f__Lachnospiraceae	g__Eubacterium_eligens_group	s__
ASV802	0	0	0	0	0	0	0	0	0	0	0	0	0	0	0	0	0	0	6	14	k__Bacteria	p__Firmicutes	c__Clostridia	o__Oscillospirales	f__Ruminococcaceae	g__Ruminococcus	s__
ASV803	0	0	0	0	0	0	0	0	0	0	0	0	0	0	0	0	0	0	0	15	k__Bacteria	p__Firmicutes	c__Clostridia	o__Oscillospirales	f__Eubacterium_coprostanoligenes_group	g__Eubacterium_coprostanoligenes_group	s__
ASV804	0	0	0	0	0	0	0	0	0	0	0	0	0	0	0	0	0	0	0	18	k__Bacteria	p__Firmicutes	c__Negativicutes	o__Veillonellales-Selenomonadales	f__Veillonellaceae	g__Dialister	s__Dialister_invisus
ASV805	0	0	0	0	0	0	0	0	0	0	0	0	0	0	0	0	0	0	0	16	k__Bacteria	p__Cyanobacteria	c__Cyanobacteriia	o__Cyanobacteriales	f__Coleofasciculaceae	g__Microcoleus_PCC-7113	s__Microcoleus_sp
ASV806	0	0	0	0	0	0	0	0	0	0	0	0	5	0	0	8	0	0	0	0	k__Bacteria	p__Firmicutes	c__Bacilli	o__RF39	f__RF39	g__RF39	s__
ASV807	0	0	0	0	0	0	0	0	0	0	0	0	0	0	0	0	6	0	11	0	k__Bacteria	p__Firmicutes	c__Clostridia	o__Peptostreptococcales-Tissierellales	f__Peptostreptococcales-Tissierellales	g__Parvimonas	s__
ASV808	0	0	0	0	0	0	0	0	0	0	0	0	0	0	0	9	0	4	0	0	k__Bacteria	p__Firmicutes	c__Clostridia	o__Oscillospirales	f__Oscillospiraceae	g__NK4A214_group	s__
ASV809	0	0	0	0	0	0	0	0	0	0	0	0	0	0	0	15	0	0	0	0	k__Bacteria	p__Firmicutes	c__Clostridia	o__Oscillospirales	f__Ruminococcaceae	g__Ruminococcus	s__
ASV810	0	0	0	0	0	0	0	19	0	0	0	0	0	0	0	0	0	0	0	0	k__Bacteria	p__Firmicutes	c__Clostridia	o__Peptostreptococcales-Tissierellales	f__Peptostreptococcaceae	g__Proteocatella	s__Frigovirgula_sp
ASV811	0	0	0	0	0	0	0	0	0	0	15	0	0	0	0	0	0	0	0	0	k__Bacteria	p__Firmicutes	c__Clostridia	o__Peptostreptococcales-Tissierellales	f__Peptostreptococcaceae	g__Romboutsia	s__
ASV812	0	0	0	0	0	0	0	0	0	0	0	0	0	0	0	0	0	0	0	16	k__Bacteria	p__Campilobacterota	c__Campylobacteria	o__Campylobacterales	f__Helicobacteraceae	g__Helicobacter	s__
ASV813	0	0	0	0	0	0	0	0	0	0	0	0	0	0	0	0	0	0	0	20	k__Bacteria	p__Proteobacteria	c__Alphaproteobacteria	o__Azospirillales	f__Azospirillaceae	g__Azospirillum	s__
ASV814	0	0	0	0	0	0	0	0	0	0	0	10	0	0	0	3	0	0	0	0	k__Bacteria	p__Firmicutes	c__Clostridia	o__Oscillospirales	f__Ruminococcaceae	g__	s__
ASV815	0	0	0	0	0	0	0	0	0	0	0	0	0	0	0	15	0	0	0	0	k__Bacteria	p__Bacteroidota	c__Bacteroidia	o__Bacteroidales	f__Tannerellaceae	g__Parabacteroides	s__
ASV816	0	0	0	0	0	0	0	0	0	0	0	0	0	0	0	0	0	11	0	0	k__Bacteria	p__Firmicutes	c__Clostridia	o__Clostridia_UCG-014	f__Clostridia_UCG-014	g__Clostridia_UCG-014	s__
ASV817	0	0	0	0	0	0	0	0	0	0	0	0	0	0	0	0	0	17	0	0	k__Bacteria	p__Firmicutes	c__Clostridia	o__Lachnospirales	f__Lachnospiraceae	g__Bacteroides_pectinophilus_group	s__
ASV818	0	0	0	0	0	0	0	0	0	0	0	0	0	0	0	0	0	10	0	0	k__Bacteria	p__Firmicutes	c__Bacilli	o__Erysipelotrichales	f__Erysipelotrichaceae	g__	s__
ASV819	0	0	0	0	0	0	0	0	0	0	0	0	0	0	0	0	0	0	14	0	k__Bacteria	p__Proteobacteria	c__Alphaproteobacteria	o__Rhizobiales	f__Rhizobiaceae	g__Pseudochrobactrum	s__
ASV820	9	0	0	0	0	0	0	0	0	0	0	0	0	0	0	0	0	0	0	0	k__Bacteria	p__Firmicutes	c__Bacilli	o__Staphylococcales	f__Staphylococcaceae	g__Staphylococcus	s__
ASV821	0	0	0	0	9	0	0	0	0	0	8	0	0	0	0	0	0	0	0	0	k__Bacteria	p__Bacteroidota	c__Bacteroidia	o__Sphingobacteriales	f__Sphingobacteriaceae	g__Pedobacter	s__
ASV822	0	0	0	0	3	0	0	0	0	0	11	0	0	0	0	0	0	0	0	0	k__Bacteria	p__Bacteroidota	c__Bacteroidia	o__Sphingobacteriales	f__Sphingobacteriaceae	g__Pedobacter	s__
ASV823	0	0	0	0	0	0	0	0	0	0	7	0	0	0	0	8	0	0	0	0	k__Bacteria	p__Firmicutes	c__Clostridia	o__Peptostreptococcales-Tissierellales	f__Anaerovoracaceae	g__Family_XIII_AD3011_group	s__
ASV824	0	0	0	0	0	0	0	0	0	0	0	0	0	0	0	0	0	0	0	18	k__Bacteria	p__Bacteroidota	c__Bacteroidia	o__Bacteroidales	f__Marinifilaceae	g__Odoribacter	s__Odoribacter_splanchnicus
ASV825	0	0	0	0	0	0	0	0	0	0	0	0	0	0	0	0	0	0	0	16	k__Bacteria	p__Proteobacteria	c__Gammaproteobacteria	o__Pseudomonadales	f__Moraxellaceae	g__Acinetobacter	s__Acinetobacter_baumannii
ASV826	0	0	0	0	0	0	0	0	0	0	0	0	0	0	30	0	0	0	0	0	k__Bacteria	p__Proteobacteria	c__Gammaproteobacteria	o__Enterobacterales	f__Enterobacteriaceae	g__Escherichia-Shigella	s__
ASV827	0	0	0	0	0	0	0	0	0	0	0	0	0	0	0	11	0	0	0	0	k__Bacteria	p__Firmicutes	c__Clostridia	o__Oscillospirales	f__Ruminococcaceae	g__Eubacterium_siraeum_group	s__
ASV828	0	0	0	0	0	0	0	0	0	0	0	0	0	0	0	0	0	8	0	0	k__Bacteria	p__Firmicutes	c__Clostridia	o__Oscillospirales	f__Ruminococcaceae	g__Ruminococcus	s__
ASV829	9	0	0	0	0	0	0	0	0	0	0	0	0	0	0	0	0	0	0	0	k__	p__	c__	o__	f__	g__	s__
ASV830	14	0	0	0	0	0	0	0	0	0	0	0	0	0	0	0	0	0	0	0	k__Bacteria	p__Proteobacteria	c__Gammaproteobacteria	o__Enterobacterales	f__Enterobacteriaceae	g__Escherichia-Shigella	s__
ASV831	0	0	0	0	0	5	0	0	10	0	0	0	0	0	0	0	0	0	0	0	k__Bacteria	p__Firmicutes	c__Bacilli	o__Bacillales	f__Bacillaceae	g__Bacillus	s__
ASV832	0	0	0	0	0	0	0	0	0	0	0	0	0	0	0	0	0	0	0	17	k__Bacteria	p__Actinobacteriota	c__Actinobacteria	o__Corynebacteriales	f__Dietziaceae	g__Dietzia	s__
ASV833	0	0	0	0	0	0	0	0	0	0	0	0	0	0	0	0	0	0	0	15	k__Bacteria	p__Firmicutes	c__Clostridia	o__Lachnospirales	f__Lachnospiraceae	g__Lachnospiraceae_UCG-001	s__Lachnospiraceae_bacterium
ASV834	0	0	0	0	0	0	0	0	0	0	0	0	0	0	0	0	0	0	0	19	k__Bacteria	p__Firmicutes	c__Clostridia	o__Oscillospirales	f__Butyricicoccaceae	g__Butyricicoccus	s__
ASV835	0	0	0	0	0	0	0	0	0	0	0	0	0	0	0	0	0	0	0	17	k__Bacteria	p__Firmicutes	c__Clostridia	o__Oscillospirales	f__Oscillospiraceae	g__UCG-005	s__
ASV836	0	0	0	0	0	0	0	0	0	0	0	0	0	0	0	0	0	0	0	15	k__Bacteria	p__Proteobacteria	c__Alphaproteobacteria	o__Rhodobacterales	f__Rhodobacteraceae	g__Paracoccus	s__
ASV837	0	0	0	0	0	0	0	0	0	0	0	0	0	0	0	7	0	0	0	7	k__Bacteria	p__Proteobacteria	c__Gammaproteobacteria	o__Burkholderiales	f__Burkholderiaceae	g__Burkholderia-Caballeronia-Paraburkholderia	s__
ASV838	0	0	0	0	0	0	0	0	0	0	0	0	0	0	0	0	0	0	0	14	k__Bacteria	p__Firmicutes	c__Clostridia	o__Oscillospirales	f__Ruminococcaceae	g__Subdoligranulum	s__
ASV839	0	0	0	0	0	0	0	0	0	0	0	0	23	0	0	0	0	0	0	0	k__Bacteria	p__Fusobacteriota	c__Fusobacteriia	o__Fusobacteriales	f__Fusobacteriaceae	g__Fusobacterium	s__
ASV840	0	0	0	0	0	0	0	0	0	0	0	0	0	0	0	12	0	0	0	0	k__Bacteria	p__Firmicutes	c__Clostridia	o__Peptostreptococcales-Tissierellales	f__Peptostreptococcaceae	g__	s__
ASV841	0	0	0	0	0	0	0	0	0	0	0	0	0	0	0	7	0	1	3	0	k__Bacteria	p__Firmicutes	c__Bacilli	o__Erysipelotrichales	f__Erysipelotrichaceae	g__	s__
ASV842	0	0	0	0	0	0	0	0	0	0	0	0	0	0	0	13	0	0	0	0	k__Bacteria	p__Firmicutes	c__Bacilli	o__Staphylococcales	f__Staphylococcaceae	g__Staphylococcus	s__
ASV843	0	0	0	0	0	0	0	0	0	0	0	0	0	0	0	11	0	5	0	0	k__Bacteria	p__Cyanobacteria	c__Vampirivibrionia	o__Gastranaerophilales	f__Gastranaerophilales	g__Gastranaerophilales	s__
ASV844	0	0	0	0	0	0	0	0	0	0	0	0	0	0	0	18	0	0	0	0	k__Bacteria	p__Actinobacteriota	c__Coriobacteriia	o__Coriobacteriales	f__Eggerthellaceae	g__	s__
ASV845	0	0	0	0	0	0	0	0	0	0	0	0	0	0	0	13	0	0	0	0	k__Bacteria	p__Firmicutes	c__Bacilli	o__RF39	f__RF39	g__RF39	s__
ASV846	0	0	0	0	0	0	0	0	0	0	0	0	0	0	0	0	0	9	0	0	k__Bacteria	p__Firmicutes	c__Clostridia	o__Peptostreptococcales-Tissierellales	f__Anaerovoracaceae	g__Family_XIII_AD3011_group	s__
ASV847	0	0	0	0	0	0	0	0	0	0	0	0	0	0	0	0	0	13	0	0	k__Bacteria	p__Firmicutes	c__Clostridia	o__Lachnospirales	f__Lachnospiraceae	g__Blautia	s__
ASV848	0	0	0	0	0	0	0	0	0	0	0	0	0	0	0	0	0	9	0	0	k__Bacteria	p__Firmicutes	c__Clostridia	o__Oscillospirales	f__Oscillospiraceae	g__UCG-005	s__
ASV849	0	0	0	0	0	0	0	0	0	0	5	0	0	0	0	3	0	0	0	0	k__Bacteria	p__Firmicutes	c__Clostridia	o__Oscillospirales	f__Eubacterium_coprostanoligenes_group	g__Eubacterium_coprostanoligenes_group	s__
ASV850	0	0	0	0	0	0	0	0	0	0	0	0	0	0	0	0	0	0	0	21	k__Bacteria	p__Firmicutes	c__Bacilli	o__Lactobacillales	f__Streptococcaceae	g__Streptococcus	s__Streptococcus_pluranimalium
ASV851	0	0	0	0	0	0	0	0	0	0	0	0	0	0	0	0	0	0	0	14	k__Bacteria	p__Firmicutes	c__Clostridia	o__Clostridia_UCG-014	f__Clostridia_UCG-014	g__Clostridia_UCG-014	s__
ASV852	0	0	0	0	0	0	0	0	0	0	0	0	0	0	0	0	0	0	0	17	k__Bacteria	p__Firmicutes	c__Clostridia	o__Lachnospirales	f__Lachnospiraceae	g__	s__
ASV853	0	0	0	0	0	0	0	0	0	0	0	0	0	0	0	0	0	0	0	13	k__Bacteria	p__Bacteroidota	c__Bacteroidia	o__Bacteroidales	f__Muribaculaceae	g__Muribaculaceae	s__
ASV854	0	0	0	0	0	0	0	0	0	0	0	0	0	0	0	9	0	0	0	0	k__Bacteria	p__Bacteroidota	c__Bacteroidia	o__Bacteroidales	f__Prevotellaceae	g__	s__
ASV855	0	0	0	0	0	0	0	0	0	0	0	0	0	0	0	13	0	0	0	0	k__Bacteria	p__Actinobacteriota	c__Actinobacteria	o__Corynebacteriales	f__Dietziaceae	g__Dietzia	s__
ASV856	0	0	0	0	0	0	0	0	0	0	0	0	0	0	0	10	0	0	0	0	k__Bacteria	p__Firmicutes	c__Clostridia	o__Lachnospirales	f__Lachnospiraceae	g__	s__
ASV857	0	0	0	0	0	0	0	0	0	0	0	0	0	0	0	13	0	0	0	0	k__Bacteria	p__Firmicutes	c__Clostridia	o__Oscillospirales	f__Ruminococcaceae	g__Faecalibacterium	s__
ASV858	0	0	0	0	0	0	0	0	0	0	0	0	0	0	0	0	0	3	7	0	k__Bacteria	p__Firmicutes	c__Bacilli	o__Erysipelotrichales	f__Erysipelatoclostridiaceae	g__Erysipelotrichaceae_UCG-003	s__
ASV859	0	0	0	0	0	0	0	0	0	21	0	0	0	0	0	0	0	0	0	0	k__Bacteria	p__Firmicutes	c__Bacilli	o__	f__	g__	s__
ASV860	0	4	0	0	0	5	0	0	0	0	0	0	0	0	0	0	0	8	0	0	k__Bacteria	p__Actinobacteriota	c__Actinobacteria	o__Actinomycetales	f__Actinomycetaceae	g__Actinomyces	s__
ASV861	0	0	8	0	0	0	0	14	0	0	0	0	0	0	0	0	0	0	0	0	k__Bacteria	p__Firmicutes	c__Bacilli	o__Lactobacillales	f__Lactobacillaceae	g__Lactobacillus	s__Lactobacillus_agilis
ASV862	0	0	0	0	11	0	0	0	0	0	10	0	0	0	0	0	0	0	0	0	k__Bacteria	p__Proteobacteria	c__Gammaproteobacteria	o__Xanthomonadales	f__Xanthomonadaceae	g__Stenotrophomonas	s__
ASV863	0	0	0	0	0	0	0	0	0	0	0	0	0	0	0	0	0	0	0	16	k__Bacteria	p__Bacteroidota	c__Bacteroidia	o__Bacteroidales	f__Rikenellaceae	g__Alistipes	s__
ASV864	0	0	0	0	0	0	0	0	0	0	0	0	0	0	0	8	0	0	0	5	k__Bacteria	p__Firmicutes	c__Clostridia	o__Peptostreptococcales-Tissierellales	f__Peptostreptococcales-Tissierellales	g__Finegoldia	s__
ASV865	0	0	0	0	0	0	0	0	0	0	0	0	0	0	0	0	0	0	0	13	k__Bacteria	p__Firmicutes	c__Clostridia	o__Lachnospirales	f__	g__	s__
ASV866	0	0	0	0	0	0	0	0	0	0	0	0	0	0	0	0	0	0	0	19	k__Bacteria	p__Firmicutes	c__Clostridia	o__Lachnospirales	f__Lachnospiraceae	g__	s__
ASV867	0	0	0	0	0	0	0	0	0	0	0	0	0	0	0	0	0	0	0	18	k__Bacteria	p__Firmicutes	c__Negativicutes	o__Veillonellales-Selenomonadales	f__Selenomonadaceae	g__Megamonas	s__Megamonas_sp
ASV868	0	0	0	0	0	0	0	0	0	0	0	2	0	0	0	19	0	0	0	0	k__Bacteria	p__Firmicutes	c__Clostridia	o__	f__	g__	s__
ASV869	0	0	0	0	0	0	0	0	0	0	0	0	0	0	0	11	0	0	0	0	k__Bacteria	p__Firmicutes	c__Clostridia	o__Clostridia_UCG-014	f__Clostridia_UCG-014	g__Clostridia_UCG-014	s__
ASV870	0	0	0	0	0	0	0	0	0	0	0	0	0	0	0	11	0	0	0	0	k__Bacteria	p__Bacteroidota	c__Bacteroidia	o__Flavobacteriales	f__Weeksellaceae	g__Chryseobacterium	s__Chryseobacterium_greenlandense
ASV871	0	0	0	0	0	0	0	0	0	0	0	0	0	0	0	10	0	0	0	0	k__Bacteria	p__Bacteroidota	c__Bacteroidia	o__Bacteroidales	f__Bacteroidaceae	g__Bacteroides	s__
ASV872	0	0	0	0	0	0	0	0	0	0	0	0	0	0	0	7	0	0	0	0	k__Bacteria	p__Firmicutes	c__Clostridia	o__Christensenellales	f__Christensenellaceae	g__Christensenellaceae_R-7_group	s__
ASV873	0	0	0	0	0	0	0	0	0	0	0	0	0	0	0	9	4	0	0	0	k__Bacteria	p__Proteobacteria	c__Gammaproteobacteria	o__Burkholderiales	f__Neisseriaceae	g__Neisseria	s__
ASV874	0	0	0	0	0	0	0	0	0	0	0	0	0	0	0	11	0	0	0	0	k__Bacteria	p__Firmicutes	c__Clostridia	o__Monoglobales	f__Monoglobaceae	g__Monoglobus	s__
ASV875	0	0	0	0	0	0	0	0	0	0	0	0	0	0	0	0	0	6	0	0	k__Bacteria	p__Cyanobacteria	c__Vampirivibrionia	o__Gastranaerophilales	f__Gastranaerophilales	g__Gastranaerophilales	s__
ASV876	0	0	0	0	0	0	0	0	0	0	0	0	0	0	0	0	0	9	0	0	k__Bacteria	p__Firmicutes	c__Clostridia	o__Clostridia_UCG-014	f__Clostridia_UCG-014	g__Clostridia_UCG-014	s__
ASV877	0	0	0	0	0	0	0	0	0	0	0	0	0	0	0	0	0	11	0	0	k__Bacteria	p__Firmicutes	c__Clostridia	o__Oscillospirales	f__Butyricicoccaceae	g__UCG-009	s__
ASV878	0	0	0	0	0	0	0	0	0	0	0	0	0	0	0	0	0	7	0	0	k__Bacteria	p__Firmicutes	c__Clostridia	o__Oscillospirales	f__Eubacterium_coprostanoligenes_group	g__Eubacterium_coprostanoligenes_group	s__
ASV879	2	0	0	0	0	0	0	0	0	0	0	0	6	0	0	0	0	6	0	0	k__Bacteria	p__Firmicutes	c__Clostridia	o__Peptostreptococcales-Tissierellales	f__Anaerovoracaceae	g__Mogibacterium	s__
ASV880	7	0	0	0	0	0	0	0	0	0	0	0	0	0	0	0	0	0	0	0	k__Bacteria	p__Campilobacterota	c__Campylobacteria	o__Campylobacterales	f__Helicobacteraceae	g__Helicobacter	s__Helicobacter_rappini
ASV881	4	0	0	0	0	1	5	0	0	0	0	0	0	0	0	4	0	0	0	0	k__Bacteria	p__Actinobacteriota	c__Actinobacteria	o__Micrococcales	f__Micrococcaceae	g__	s__
ASV882	3	0	0	0	0	0	0	0	0	0	0	0	0	0	0	0	0	0	0	17	k__Bacteria	p__Firmicutes	c__Clostridia	o__Lachnospirales	f__Lachnospiraceae	g__Tyzzerella	s__
ASV883	0	0	6	0	0	0	0	0	0	0	0	0	0	0	0	3	0	0	0	9	k__Bacteria	p__Proteobacteria	c__Gammaproteobacteria	o__Burkholderiales	f__Burkholderiaceae	g__Burkholderia-Caballeronia-Paraburkholderia	s__
ASV884	0	0	0	0	8	0	0	0	0	0	6	0	0	0	0	0	0	0	0	0	k__Bacteria	p__Planctomycetota	c__Phycisphaerae	o__Tepidisphaerales	f__WD2101_soil_group	g__WD2101_soil_group	s__
ASV885	0	0	0	0	13	0	0	0	0	0	5	0	0	0	0	0	0	0	0	0	k__Bacteria	p__Proteobacteria	c__Alphaproteobacteria	o__Caulobacterales	f__Caulobacteraceae	g__Caulobacter	s__
ASV886	0	0	0	0	0	0	13	2	0	0	0	0	0	0	0	0	0	0	0	0	k__Bacteria	p__Proteobacteria	c__Gammaproteobacteria	o__Burkholderiales	f__Neisseriaceae	g__Neisseria	s__
ASV887	0	0	0	0	0	0	0	0	0	0	0	0	0	0	0	0	0	0	0	11	k__Bacteria	p__Firmicutes	c__Clostridia	o__Clostridia_UCG-014	f__Clostridia_UCG-014	g__Clostridia_UCG-014	s__
ASV888	0	0	0	0	0	0	0	0	0	0	0	0	0	0	0	0	0	0	0	15	k__Bacteria	p__Proteobacteria	c__Gammaproteobacteria	o__Enterobacterales	f__Enterobacteriaceae	g__Escherichia-Shigella	s__Streptomyces_sp
ASV889	0	0	0	0	0	0	0	0	0	0	0	0	0	0	0	0	0	0	0	15	k__Bacteria	p__Proteobacteria	c__Alphaproteobacteria	o__Sphingomonadales	f__Sphingomonadaceae	g__Rhizorhapis	s__Rhizorhapis_suberifaciens
ASV890	0	0	0	0	0	0	0	0	0	0	0	0	0	0	0	0	0	0	0	10	k__Bacteria	p__Firmicutes	c__Clostridia	o__Oscillospirales	f__Oscillospiraceae	g__UCG-002	s__
ASV891	0	0	0	0	0	0	0	0	0	0	0	0	0	0	0	0	0	0	0	15	k__Bacteria	p__Acidobacteriota	c__Acidobacteriae	o__Solibacterales	f__Solibacteraceae	g__Candidatus_Solibacter	s__
ASV892	0	0	0	0	0	0	0	0	0	0	0	0	0	0	0	0	0	0	0	14	k__Bacteria	p__Proteobacteria	c__Gammaproteobacteria	o__Burkholderiales	f__Hydrogenophilaceae	g__Hydrogenophilus	s__
ASV893	0	0	0	0	0	0	0	0	0	0	0	0	0	0	0	1	0	0	0	7	k__Bacteria	p__Proteobacteria	c__Alphaproteobacteria	o__Tistrellales	f__Geminicoccaceae	g__Candidatus_Alysiosphaera	s__
ASV894	0	0	0	0	0	0	0	0	0	0	0	0	0	0	0	0	0	0	0	10	k__Bacteria	p__Cyanobacteria	c__Cyanobacteriia	o__Leptolyngbyales	f__Leptolyngbyaceae	g__Arthronema_SAG_12.89	s__
ASV895	0	0	0	0	0	0	0	0	0	0	0	0	0	0	0	0	0	0	0	13	k__Bacteria	p__Firmicutes	c__Clostridia	o__Oscillospirales	f__Ruminococcaceae	g__Subdoligranulum	s__
ASV896	0	0	0	0	0	0	0	0	0	0	0	0	0	0	0	11	0	0	0	0	k__Bacteria	p__Bacteroidota	c__Bacteroidia	o__Sphingobacteriales	f__Sphingobacteriaceae	g__Sphingobacterium	s__
ASV897	0	0	0	0	0	0	0	0	0	0	0	0	0	0	0	12	0	0	0	0	k__Bacteria	p__Firmicutes	c__Bacilli	o__Erysipelotrichales	f__Erysipelatoclostridiaceae	g__Erysipelotrichaceae_UCG-003	s__
ASV898	0	0	0	0	0	0	0	0	0	0	0	0	0	0	0	11	0	0	0	0	k__Bacteria	p__Bacteroidota	c__Bacteroidia	o__Bacteroidales	f__Tannerellaceae	g__Parabacteroides	s__
ASV899	0	0	0	0	0	0	0	0	0	0	0	0	0	0	0	16	0	0	0	0	k__Bacteria	p__Bacteroidota	c__Bacteroidia	o__Bacteroidales	f__Muribaculaceae	g__Muribaculaceae	s__
ASV900	0	0	0	0	0	0	0	0	0	0	0	0	0	0	0	13	0	0	0	0	k__Bacteria	p__Firmicutes	c__Clostridia	o__Oscillospirales	f__Eubacterium_coprostanoligenes_group	g__Eubacterium_coprostanoligenes_group	s__Clostridiales_bacterium
ASV901	0	0	0	0	0	0	0	0	0	0	0	0	0	0	0	14	0	0	0	0	k__Bacteria	p__Actinobacteriota	c__Actinobacteria	o__Micrococcales	f__Brevibacteriaceae	g__Brevibacterium	s__
ASV902	0	0	0	0	0	0	0	0	0	0	0	0	0	0	0	12	0	0	0	0	k__Bacteria	p__Firmicutes	c__Clostridia	o__Monoglobales	f__Monoglobaceae	g__Monoglobus	s__
ASV903	0	0	0	0	0	0	0	0	0	0	0	0	0	0	0	6	0	0	0	0	k__Bacteria	p__Firmicutes	c__Clostridia	o__Oscillospirales	f__Oscillospiraceae	g__UCG-002	s__
ASV904	0	0	0	0	0	0	0	0	0	0	0	0	0	0	0	0	0	10	0	0	k__Bacteria	p__Bacteroidota	c__Bacteroidia	o__Bacteroidales	f__Prevotellaceae	g__Prevotella	s__Prevotella_copri
ASV905	0	0	0	0	0	0	0	0	0	0	0	0	0	0	0	0	0	9	0	0	k__Bacteria	p__Bacteroidota	c__Bacteroidia	o__Bacteroidales	f__Tannerellaceae	g__Parabacteroides	s__
ASV906	0	0	0	0	0	0	0	0	0	0	0	0	0	0	0	0	0	5	5	0	k__Bacteria	p__Firmicutes	c__Clostridia	o__Peptostreptococcales-Tissierellales	f__Anaerovoracaceae	g__Family_XIII_AD3011_group	s__
ASV907	0	0	0	0	0	0	0	0	0	0	0	0	0	0	0	0	0	4	0	0	k__Bacteria	p__Firmicutes	c__Bacilli	o__RF39	f__RF39	g__RF39	s__
ASV908	0	0	0	0	0	0	0	0	0	0	0	0	0	0	0	0	0	8	0	0	k__Bacteria	p__Firmicutes	c__Bacilli	o__RF39	f__RF39	g__RF39	s__
ASV909	0	0	7	0	0	0	0	0	0	0	11	0	0	0	0	0	0	0	0	0	k__Bacteria	p__Acidobacteriota	c__Acidobacteriae	o__Acidobacteriales	f__	g__	s__
ASV910	0	0	0	0	0	11	0	0	0	0	0	0	0	0	0	0	0	0	9	0	k__Bacteria	p__Firmicutes	c__Bacilli	o__Lactobacillales	f__Enterococcaceae	g__Enterococcus	s__
ASV911	0	0	0	0	0	0	0	6	6	0	0	0	0	0	0	0	0	0	0	0	k__Bacteria	p__Firmicutes	c__Bacilli	o__Lactobacillales	f__Enterococcaceae	g__Enterococcus	s__
ASV912	0	0	0	0	0	0	0	0	0	0	0	0	0	0	0	0	0	0	0	8	k__Bacteria	p__Chloroflexi	c__Anaerolineae	o__	f__	g__	s__
ASV913	0	0	0	0	0	0	0	0	0	0	0	0	0	0	0	0	0	0	0	13	k__Bacteria	p__Bacteroidota	c__Bacteroidia	o__Bacteroidales	f__Bacteroidaceae	g__Bacteroides	s__
ASV914	0	0	0	0	0	0	0	0	0	0	0	0	0	0	0	0	0	0	0	11	k__Bacteria	p__Firmicutes	c__Clostridia	o__Lachnospirales	f__Lachnospiraceae	g__	s__
ASV915	0	0	0	0	0	0	0	0	0	0	0	0	0	0	0	0	0	0	0	15	k__Bacteria	p__Firmicutes	c__Negativicutes	o__Acidaminococcales	f__Acidaminococcaceae	g__Phascolarctobacterium	s__
ASV916	0	0	0	0	0	0	0	0	0	0	0	0	0	0	0	0	0	0	0	17	k__Bacteria	p__Proteobacteria	c__Gammaproteobacteria	o__Burkholderiales	f__Burkholderiaceae	g__Cupriavidus	s__
ASV917	0	0	0	0	0	0	0	0	0	0	0	0	0	14	0	0	0	0	0	0	k__Bacteria	p__Proteobacteria	c__Gammaproteobacteria	o__Enterobacterales	f__Enterobacteriaceae	g__	s__
ASV918	0	0	0	0	0	0	0	0	0	0	0	0	0	0	0	13	0	0	0	0	k__Bacteria	p__Firmicutes	c__Clostridia	o__Lachnospirales	f__Lachnospiraceae	g__Blautia	s__
ASV919	0	0	0	0	0	0	0	0	0	0	0	0	0	0	0	8	0	3	0	0	k__Bacteria	p__Firmicutes	c__Clostridia	o__Lachnospirales	f__Lachnospiraceae	g__Eubacterium_xylanophilum_group	s__
ASV920	0	0	0	0	0	0	0	0	0	0	0	0	0	0	0	9	0	0	0	0	k__Bacteria	p__Firmicutes	c__Clostridia	o__Oscillospirales	f__Ruminococcaceae	g__Ruminococcus	s__Ruminococcus_flavefaciens
ASV921	0	0	0	0	0	0	0	0	0	0	0	0	0	0	0	16	0	0	0	0	k__Bacteria	p__Proteobacteria	c__Gammaproteobacteria	o__Burkholderiales	f__Neisseriaceae	g__Neisseria	s__
ASV922	0	0	0	0	0	0	0	0	0	0	0	0	0	0	0	0	23	0	0	0	k__Bacteria	p__Firmicutes	c__Bacilli	o__Lactobacillales	f__Lactobacillaceae	g__Lactobacillus	s__
ASV923	0	0	0	0	0	0	0	0	0	0	0	0	0	0	0	0	0	7	0	0	k__Bacteria	p__Bacteroidota	c__Bacteroidia	o__Bacteroidales	f__Tannerellaceae	g__Parabacteroides	s__
ASV924	0	0	0	0	0	0	0	0	0	0	0	0	0	0	0	0	0	10	0	0	k__Bacteria	p__Firmicutes	c__Clostridia	o__Lachnospirales	f__Lachnospiraceae	g__Eubacterium_xylanophilum_group	s__
ASV925	0	0	0	0	0	0	0	0	0	0	0	0	0	0	0	0	0	9	0	0	k__Bacteria	p__Firmicutes	c__Clostridia	o__Oscillospirales	f__Butyricicoccaceae	g__	s__
ASV926	0	0	0	0	0	0	0	0	0	0	0	0	0	0	0	0	0	12	0	0	k__Bacteria	p__Firmicutes	c__Clostridia	o__Oscillospirales	f__Ruminococcaceae	g__Eubacterium_siraeum_group	s__
ASV927	0	0	0	0	0	0	0	0	0	0	0	0	0	0	0	0	0	0	9	0	k__Bacteria	p__Proteobacteria	c__Gammaproteobacteria	o__Burkholderiales	f__Neisseriaceae	g__Neisseria	s__
ASV928	0	0	7	9	0	2	0	0	2	0	0	0	0	0	0	0	0	0	0	0	k__Bacteria	p__Firmicutes	c__Clostridia	o__Clostridiales	f__Clostridiaceae	g__Clostridium_sensu_stricto_1	s__
ASV929	0	11	3	0	0	0	0	0	5	0	0	0	0	0	0	0	0	0	0	0	k__Bacteria	p__Firmicutes	c__Bacilli	o__Lactobacillales	f__Lactobacillaceae	g__Pediococcus	s__
ASV930	0	2	0	0	0	6	6	4	0	0	0	0	0	0	0	0	0	0	0	0	k__Bacteria	p__Patescibacteria	c__Gracilibacteria	o__Absconditabacteriales_SR1	f__Absconditabacteriales_SR1	g__Absconditabacteriales_SR1	s__SR1_bacterium
ASV931	0	0	0	33	0	0	0	0	0	0	0	0	0	0	0	0	0	0	0	0	k__Bacteria	p__Firmicutes	c__Bacilli	o__Lactobacillales	f__Lactobacillaceae	g__Lactobacillus	s__
ASV932	0	0	0	0	0	13	0	0	0	0	0	0	0	0	0	0	0	0	0	0	k__Bacteria	p__Actinobacteriota	c__Actinobacteria	o__Propionibacteriales	f__Propionibacteriaceae	g__Pseudopropionibacterium	s__
ASV933	0	0	0	0	0	0	0	0	0	0	0	0	0	0	0	0	0	0	0	7	k__Bacteria	p__Firmicutes	c__Clostridia	o__Clostridia_UCG-014	f__Clostridia_UCG-014	g__Clostridia_UCG-014	s__
ASV934	0	0	0	0	0	0	0	0	0	0	0	0	0	0	0	0	0	0	0	15	k__Bacteria	p__Proteobacteria	c__Gammaproteobacteria	o__Enterobacterales	f__Enterobacteriaceae	g__Escherichia-Shigella	s__
ASV935	0	0	0	0	0	0	0	0	0	0	0	0	0	0	0	0	0	0	0	13	k__Bacteria	p__Firmicutes	c__Clostridia	o__Lachnospirales	f__Lachnospiraceae	g__Eubacterium_eligens_group	s__
ASV936	0	0	0	0	0	0	0	0	0	0	0	0	0	0	0	0	0	0	0	10	k__Bacteria	p__Firmicutes	c__Clostridia	o__Oscillospirales	f__Oscillospiraceae	g__UCG-005	s__
ASV937	0	0	0	0	0	0	0	0	0	0	0	0	0	0	0	0	0	0	0	17	k__Bacteria	p__Proteobacteria	c__Gammaproteobacteria	o__Burkholderiales	f__Comamonadaceae	g__Pelomonas	s__
ASV938	0	0	0	0	0	0	0	0	0	0	0	0	0	0	0	0	0	0	0	13	k__Bacteria	p__Firmicutes	c__Clostridia	o__Clostridia_UCG-014	f__Clostridia_UCG-014	g__Clostridia_UCG-014	s__
ASV939	0	0	0	0	0	0	0	0	0	0	0	6	0	0	0	0	0	10	0	0	k__Bacteria	p__Firmicutes	c__Clostridia	o__Oscillospirales	f__Ruminococcaceae	g__Ruminococcus	s__
ASV940	0	0	0	0	0	0	0	0	0	0	0	0	0	0	21	0	0	0	0	0	k__Bacteria	p__Bacteroidota	c__Bacteroidia	o__Flavobacteriales	f__Weeksellaceae	g__Bergeyella	s__Cloacibacterium_sp
ASV941	0	0	0	0	0	0	0	0	0	0	0	0	0	0	0	13	0	0	0	0	k__Bacteria	p__Bacteroidota	c__Bacteroidia	o__Bacteroidales	f__Tannerellaceae	g__Parabacteroides	s__
ASV942	0	0	0	0	0	0	0	0	0	0	0	0	0	0	0	16	0	0	0	0	k__Bacteria	p__Proteobacteria	c__Alphaproteobacteria	o__Sphingomonadales	f__Sphingomonadaceae	g__Novosphingobium	s__
ASV943	0	0	0	0	0	0	0	0	0	0	0	0	0	0	0	6	0	6	0	0	k__Bacteria	p__Firmicutes	c__Clostridia	o__Christensenellales	f__Christensenellaceae	g__Christensenellaceae_R-7_group	s__
ASV944	0	0	0	0	0	0	0	0	0	0	0	0	0	0	0	0	0	7	0	0	k__Bacteria	p__Cyanobacteria	c__Vampirivibrionia	o__Gastranaerophilales	f__Gastranaerophilales	g__Gastranaerophilales	s__Clostridium_sp
ASV945	0	0	0	0	0	0	0	0	0	0	0	0	0	0	0	0	0	13	0	0	k__Bacteria	p__Firmicutes	c__Clostridia	o__Christensenellales	f__Christensenellaceae	g__Christensenellaceae_R-7_group	s__
ASV946	3	0	0	0	0	0	0	0	0	0	0	0	0	0	0	0	0	6	0	0	k__Bacteria	p__Firmicutes	c__Clostridia	o__Oscillospirales	f__Oscillospiraceae	g__UCG-002	s__
ASV947	4	0	0	0	0	0	0	0	0	0	0	0	0	0	0	0	0	0	0	0	k__	p__	c__	o__	f__	g__	s__
ASV948	0	3	9	0	0	0	0	0	1	1	0	5	0	0	0	0	0	0	0	0	k__Bacteria	p__Firmicutes	c__Bacilli	o__Lactobacillales	f__Streptococcaceae	g__Streptococcus	s__Streptococcus_parasuis
ASV949	0	4	0	4	0	7	0	0	0	0	0	0	0	0	0	0	0	0	0	0	k__Bacteria	p__Proteobacteria	c__Gammaproteobacteria	o__Pseudomonadales	f__Moraxellaceae	g__Moraxella	s__
ASV950	0	0	14	14	0	0	0	0	0	0	0	0	0	0	0	0	0	0	0	0	k__Bacteria	p__Proteobacteria	c__Gammaproteobacteria	o__Burkholderiales	f__Neisseriaceae	g__Neisseria	s__
ASV951	0	0	0	0	0	7	0	4	0	0	0	0	0	0	0	0	0	0	0	0	k__Bacteria	p__Proteobacteria	c__Gammaproteobacteria	o__Burkholderiales	f__Neisseriaceae	g__Neisseria	s__
ASV952	0	0	0	0	0	2	0	11	0	0	3	0	0	0	0	0	0	0	0	0	k__Bacteria	p__Proteobacteria	c__Gammaproteobacteria	o__Burkholderiales	f__Neisseriaceae	g__Neisseria	s__
ASV953	0	0	0	0	0	0	0	0	0	0	0	0	0	0	0	0	0	0	0	17	k__Bacteria	p__Bacteroidota	c__Bacteroidia	o__Bacteroidales	f__Prevotellaceae	g__Prevotella	s__
ASV954	0	0	0	0	0	0	0	0	0	0	0	0	0	0	0	0	0	0	0	15	k__Bacteria	p__Bacteroidota	c__Bacteroidia	o__Bacteroidales	f__Bacteroidaceae	g__Bacteroides	s__
ASV955	0	0	0	0	0	0	0	0	0	0	0	0	0	0	0	0	0	0	0	15	k__Bacteria	p__Firmicutes	c__Clostridia	o__Lachnospirales	f__Lachnospiraceae	g__	s__
ASV956	0	0	0	0	0	0	0	0	0	0	0	0	0	0	0	0	0	0	0	11	k__Bacteria	p__Actinobacteriota	c__Actinobacteria	o__Corynebacteriales	f__Corynebacteriaceae	g__Corynebacterium	s__
ASV957	0	0	0	0	0	0	0	0	0	0	0	0	0	0	0	0	0	0	0	15	k__Bacteria	p__Actinobacteriota	c__Actinobacteria	o__Corynebacteriales	f__Corynebacteriaceae	g__Corynebacterium	s__
ASV958	0	0	0	0	0	0	0	0	0	0	0	0	0	0	0	0	0	0	0	14	k__Bacteria	p__Firmicutes	c__Clostridia	o__Oscillospirales	f__Oscillospiraceae	g__UCG-005	s__
ASV959	0	0	0	0	0	0	0	0	0	0	0	0	0	0	0	10	0	0	0	0	k__Bacteria	p__Firmicutes	c__Clostridia	o__Lachnospirales	f__Lachnospiraceae	g__Blautia	s__Ruminococcus_sp
ASV960	0	0	0	0	0	0	0	0	0	0	0	0	0	0	0	9	0	0	0	0	k__Bacteria	p__Firmicutes	c__Clostridia	o__Oscillospirales	f__Oscillospiraceae	g__	s__
ASV961	0	0	2	0	0	0	0	0	0	0	0	0	0	0	0	2	0	10	0	0	k__Bacteria	p__Firmicutes	c__Clostridia	o__Lachnospirales	f__Lachnospiraceae	g__Lachnospiraceae_XPB1014_group	s__
ASV962	0	0	0	0	0	0	0	11	0	0	0	0	0	0	0	0	0	0	0	0	k__Bacteria	p__Firmicutes	c__Bacilli	o__Erysipelotrichales	f__Erysipelotrichaceae	g__	s__
ASV963	0	0	0	0	0	0	0	0	0	0	16	0	0	0	0	0	0	0	0	0	k__Bacteria	p__Chloroflexi	c__AD3	o__AD3	f__AD3	g__AD3	s__
ASV964	0	0	0	0	0	0	0	0	0	0	0	0	0	0	0	0	0	0	0	7	k__Bacteria	p__Bacteroidota	c__Bacteroidia	o__Bacteroidales	f__Bacteroidaceae	g__Bacteroides	s__Bacteroides_coprocola
ASV965	0	0	0	0	0	0	0	0	0	0	0	0	0	0	0	0	0	0	0	17	k__Bacteria	p__Firmicutes	c__Clostridia	o__Lachnospirales	f__Lachnospiraceae	g__	s__
ASV966	0	0	0	0	0	0	0	0	0	0	0	0	0	0	0	0	0	0	0	11	k__Bacteria	p__Firmicutes	c__Clostridia	o__	f__	g__	s__
ASV967	0	0	0	0	0	0	0	0	0	0	0	0	0	0	0	0	0	0	0	15	k__Bacteria	p__Firmicutes	c__Clostridia	o__Oscillospirales	f__Ruminococcaceae	g__Negativibacillus	s__
ASV968	0	0	0	0	0	0	0	0	0	0	0	6	0	0	0	5	0	0	0	0	k__Bacteria	p__Firmicutes	c__Bacilli	o__RF39	f__RF39	g__RF39	s__
ASV969	0	0	0	0	0	0	0	0	0	0	0	0	0	0	20	0	0	0	0	0	k__Bacteria	p__	c__	o__	f__	g__	s__
ASV970	0	0	0	0	0	0	0	0	0	0	0	0	0	0	22	0	0	0	0	0	k__Bacteria	p__Verrucomicrobiota	c__Chlamydiae	o__Chlamydiales	f__Chlamydiaceae	g__Chlamydia	s__
ASV971	0	0	0	0	0	0	0	0	0	0	0	0	0	0	0	6	0	0	0	0	k__Bacteria	p__Bacteroidota	c__Bacteroidia	o__Bacteroidales	f__Prevotellaceae	g__	s__
ASV972	0	0	0	0	0	0	0	0	0	0	0	0	0	0	0	9	0	0	0	0	k__Bacteria	p__Bacteroidota	c__Bacteroidia	o__Bacteroidales	f__Prevotellaceae	g__Prevotella	s__
ASV973	0	0	0	0	0	0	0	0	0	0	0	0	0	0	0	7	7	0	0	0	k__Bacteria	p__Firmicutes	c__Clostridia	o__Peptostreptococcales-Tissierellales	f__Peptostreptococcaceae	g__Proteocatella	s__Frigovirgula_sp
ASV974	0	0	0	0	0	0	0	0	0	0	0	0	0	0	0	0	0	10	0	0	k__Bacteria	p__Cyanobacteria	c__Vampirivibrionia	o__Gastranaerophilales	f__Gastranaerophilales	g__Gastranaerophilales	s__
ASV975	0	0	0	0	0	0	0	0	0	0	0	0	0	0	0	0	0	0	9	0	k__Bacteria	p__Fusobacteriota	c__Fusobacteriia	o__Fusobacteriales	f__Fusobacteriaceae	g__Fusobacterium	s__
ASV976	0	0	0	0	0	1	0	0	0	0	0	0	0	0	0	0	0	0	0	10	k__Bacteria	p__Actinobacteriota	c__Actinobacteria	o__Actinomycetales	f__Actinomycetaceae	g__Trueperella	s__
ASV977	0	0	0	0	0	11	0	0	0	0	0	0	0	0	0	0	0	0	0	0	k__Bacteria	p__Firmicutes	c__Clostridia	o__Peptostreptococcales-Tissierellales	f__Peptostreptococcaceae	g__Terrisporobacter	s__
ASV978	0	0	0	0	0	15	0	0	0	0	0	0	0	0	0	0	0	0	0	0	k__Bacteria	p__Proteobacteria	c__Gammaproteobacteria	o__Burkholderiales	f__Rhodocyclaceae	g__Propionivibrio	s__Propionivibrio_sp
ASV979	0	0	0	0	0	0	0	0	0	0	0	0	0	0	0	0	0	0	0	17	k__Bacteria	p__Fibrobacterota	c__Fibrobacteria	o__Fibrobacterales	f__Fibrobacteraceae	g__Fibrobacter	s__Fibrobacter_intestinalis
ASV980	0	0	0	0	0	0	0	0	0	0	0	0	0	0	0	0	0	0	0	16	k__Bacteria	p__Firmicutes	c__Bacilli	o__Lactobacillales	f__Streptococcaceae	g__Streptococcus	s__Streptococcus_salivarius
ASV981	0	0	0	0	0	0	0	0	0	0	0	0	0	0	0	0	0	0	0	10	k__Bacteria	p__Bacteroidota	c__Bacteroidia	o__Flavobacteriales	f__Weeksellaceae	g__Chryseobacterium	s__
ASV982	0	0	0	0	0	0	0	0	0	0	0	0	0	0	14	0	0	0	0	3	k__Bacteria	p__Bacteroidota	c__Bacteroidia	o__Bacteroidales	f__Bacteroidaceae	g__Bacteroides	s__Bacteroides_fragilis
ASV983	0	0	0	0	0	0	0	0	0	0	0	0	0	0	0	0	0	0	0	15	k__Bacteria	p__	c__	o__	f__	g__	s__
ASV984	0	0	0	0	0	0	0	0	0	0	0	0	0	0	0	0	0	0	0	12	k__Bacteria	p__Firmicutes	c__Clostridia	o__Lachnospirales	f__Lachnospiraceae	g__Eubacterium_hallii_group	s__
ASV985	0	0	0	0	0	0	0	0	0	0	0	0	0	0	0	0	0	0	0	14	k__Bacteria	p__Bacteroidota	c__Bacteroidia	o__Bacteroidales	f__Prevotellaceae	g__Prevotella	s__
ASV986	0	0	0	0	0	0	0	0	0	0	0	0	0	0	0	0	0	0	0	17	k__Bacteria	p__Firmicutes	c__Negativicutes	o__Veillonellales-Selenomonadales	f__Selenomonadaceae	g__Megamonas	s__
ASV987	0	0	0	0	0	0	0	0	0	0	0	0	0	0	0	0	0	0	0	8	k__Bacteria	p__Firmicutes	c__Negativicutes	o__Acidaminococcales	f__Acidaminococcaceae	g__Phascolarctobacterium	s__
ASV988	0	0	0	0	0	0	0	0	0	0	0	0	0	0	0	0	0	0	0	7	k__Bacteria	p__Firmicutes	c__Clostridia	o__Peptostreptococcales-Tissierellales	f__Peptostreptococcales-Tissierellales	g__Anaerococcus	s__
ASV989	0	0	0	0	0	0	0	0	0	0	0	0	0	0	0	0	0	0	0	12	k__Bacteria	p__Firmicutes	c__Clostridia	o__Peptostreptococcales-Tissierellales	f__Peptostreptococcales-Tissierellales	g__Anaerococcus	s__
ASV990	0	0	0	0	0	0	0	0	0	0	0	0	0	0	0	0	0	0	0	16	k__Bacteria	p__Firmicutes	c__Clostridia	o__Lachnospirales	f__Lachnospiraceae	g__Lachnospiraceae_UCG-004	s__
ASV991	0	0	0	0	0	0	0	0	0	0	0	0	0	0	0	13	0	0	0	0	k__Bacteria	p__Bacteroidota	c__Bacteroidia	o__Bacteroidales	f__Prevotellaceae	g__Prevotella	s__
ASV992	0	0	0	0	0	0	0	0	0	0	0	0	0	0	0	14	0	0	0	0	k__Bacteria	p__Firmicutes	c__Bacilli	o__RF39	f__RF39	g__RF39	s__
ASV993	0	0	0	0	0	0	0	0	0	0	0	0	0	0	0	0	0	7	0	0	k__Bacteria	p__Firmicutes	c__Clostridia	o__Clostridia_UCG-014	f__Clostridia_UCG-014	g__Clostridia_UCG-014	s__
ASV994	0	0	0	0	0	0	0	0	0	0	0	0	0	0	0	0	0	3	0	0	k__Bacteria	p__Firmicutes	c__Clostridia	o__Lachnospirales	f__Lachnospiraceae	g__Dorea	s__Dorea_formicigenerans
ASV995	0	0	0	0	0	0	0	0	0	0	0	0	0	0	0	0	0	12	0	0	k__Bacteria	p__Firmicutes	c__Clostridia	o__Christensenellales	f__Christensenellaceae	g__Christensenellaceae_R-7_group	s__
ASV996	0	0	0	0	0	0	0	0	0	0	0	0	0	0	0	0	0	14	0	0	k__Bacteria	p__Firmicutes	c__Clostridia	o__Christensenellales	f__Christensenellaceae	g__Christensenellaceae_R-7_group	s__
ASV997	0	0	0	0	0	0	0	0	0	0	0	0	0	0	0	0	0	12	0	0	k__Bacteria	p__Firmicutes	c__Clostridia	o__Christensenellales	f__Christensenellaceae	g__Christensenellaceae_R-7_group	s__
ASV998	8	0	0	0	0	0	0	0	0	0	0	0	0	0	0	0	0	0	0	0	k__	p__	c__	o__	f__	g__	s__
ASV999	7	0	0	0	0	0	0	0	0	0	0	0	0	0	0	0	0	0	0	0	k__Bacteria	p__	c__	o__	f__	g__	s__
ASV1000	8	0	0	0	0	0	0	0	0	0	0	0	0	0	0	0	0	0	0	0	k__Bacteria	p__	c__	o__	f__	g__	s__
ASV1001	0	0	0	0	16	0	0	0	0	0	0	0	0	0	0	0	0	0	0	0	k__Bacteria	p__Bacteroidota	c__Bacteroidia	o__Sphingobacteriales	f__Sphingobacteriaceae	g__Anseongella	s__
ASV1002	0	0	0	0	14	0	0	0	0	0	0	0	0	0	0	0	0	0	0	0	k__Bacteria	p__Proteobacteria	c__Alphaproteobacteria	o__Rhizobiales	f__Rhizobiaceae	g__Mesorhizobium	s__
ASV1003	0	0	0	0	4	0	0	0	0	0	8	0	0	0	0	0	0	0	0	0	k__Bacteria	p__Proteobacteria	c__Gammaproteobacteria	o__Burkholderiales	f__Nitrosomonadaceae	g__Ellin6067	s__
ASV1004	0	0	0	0	0	4	0	8	0	0	0	0	0	0	0	0	0	0	0	0	k__Bacteria	p__Desulfobacterota	c__Desulfobulbia	o__Desulfobulbales	f__Desulfobulbaceae	g__Desulfobulbus	s__Desulfobulbus_sp
ASV1005	0	0	0	0	0	0	0	0	0	0	5	0	0	0	0	0	0	6	0	0	k__Bacteria	p__Firmicutes	c__Clostridia	o__Lachnospirales	f__Lachnospiraceae	g__	s__
ASV1006	0	0	0	0	0	0	0	0	0	0	18	0	0	0	0	0	0	0	0	0	k__Bacteria	p__Proteobacteria	c__Gammaproteobacteria	o__Pasteurellales	f__Pasteurellaceae	g__Actinobacillus	s__
ASV1007	0	0	0	0	0	0	0	0	0	0	0	0	0	0	0	0	0	0	0	13	k__Bacteria	p__Firmicutes	c__Clostridia	o__Clostridia_UCG-014	f__Clostridia_UCG-014	g__Clostridia_UCG-014	s__
ASV1008	0	0	0	0	0	0	0	0	0	0	0	0	0	0	0	0	0	0	0	12	k__Bacteria	p__Bacteroidota	c__Bacteroidia	o__Bacteroidales	f__Rikenellaceae	g__Alistipes	s__
ASV1009	0	0	0	0	0	0	0	0	0	0	0	0	0	0	0	0	0	0	0	12	k__Bacteria	p__Firmicutes	c__Clostridia	o__Peptostreptococcales-Tissierellales	f__Peptostreptococcaceae	g__	s__
ASV1010	0	0	0	0	0	0	0	0	0	0	0	0	0	0	0	0	0	0	0	12	k__Bacteria	p__Bacteroidota	c__Bacteroidia	o__Bacteroidales	f__Prevotellaceae	g__Prevotella	s__
ASV1011	0	0	0	0	0	0	0	0	0	0	0	0	0	0	0	0	0	0	0	10	k__Bacteria	p__Actinobacteriota	c__Actinobacteria	o__Streptomycetales	f__Streptomycetaceae	g__Streptomyces	s__
ASV1012	0	0	0	0	0	0	0	0	0	0	0	0	0	0	0	0	0	0	0	10	k__Bacteria	p__Firmicutes	c__Clostridia	o__Lachnospirales	f__Lachnospiraceae	g__	s__
ASV1013	0	0	0	0	0	0	0	0	0	0	0	0	0	0	0	0	0	0	0	12	k__Bacteria	p__Firmicutes	c__Clostridia	o__Lachnospirales	f__Lachnospiraceae	g__Anaerostipes	s__
ASV1014	0	0	0	0	0	0	0	0	0	0	0	0	0	0	0	0	0	0	0	10	k__Bacteria	p__Firmicutes	c__Clostridia	o__Lachnospirales	f__Lachnospiraceae	g__	s__
ASV1015	0	0	0	0	0	0	0	0	0	0	0	0	0	0	0	0	0	0	0	18	k__Bacteria	p__Synergistota	c__Synergistia	o__Synergistales	f__Synergistaceae	g__Jonquetella	s__Jonquetella_anthropi
ASV1016	0	0	0	0	0	0	0	0	0	0	0	0	0	0	0	0	0	0	0	12	k__Bacteria	p__Firmicutes	c__Clostridia	o__	f__	g__	s__
ASV1017	0	0	0	0	0	0	0	0	0	0	0	0	0	0	0	0	0	0	0	13	k__Bacteria	p__Firmicutes	c__Clostridia	o__Lachnospirales	f__Lachnospiraceae	g__	s__
ASV1018	0	0	0	0	0	0	0	0	0	0	0	0	0	0	0	0	0	0	0	14	k__Bacteria	p__Actinobacteriota	c__Coriobacteriia	o__Coriobacteriales	f__Atopobiaceae	g__Coriobacteriaceae_UCG-002	s__
ASV1019	0	0	0	0	0	0	0	0	0	0	0	0	0	0	0	0	0	0	0	12	k__Bacteria	p__Firmicutes	c__Bacilli	o__RF39	f__RF39	g__RF39	s__
ASV1020	0	0	0	0	0	0	0	0	0	0	0	0	0	0	0	0	0	0	0	9	k__Bacteria	p__Firmicutes	c__Negativicutes	o__Veillonellales-Selenomonadales	f__Veillonellaceae	g__Dialister	s__
ASV1021	0	0	0	0	0	0	0	0	0	0	0	4	0	0	0	0	0	4	0	0	k__Bacteria	p__Bacteroidota	c__Bacteroidia	o__Bacteroidales	f__Muribaculaceae	g__Muribaculaceae	s__
ASV1022	0	0	0	0	0	0	0	0	0	0	0	0	0	0	0	14	0	0	0	0	k__Bacteria	p__Bacteroidota	c__Bacteroidia	o__Bacteroidales	f__Prevotellaceae	g__Prevotella	s__Prevotella_copri
ASV1023	0	0	0	0	0	0	0	0	0	0	0	0	0	0	0	11	0	0	0	0	k__Bacteria	p__Bacteroidota	c__Bacteroidia	o__Bacteroidales	f__Prevotellaceae	g__Prevotellaceae_NK3B31_group	s__
ASV1024	0	0	0	0	0	0	0	0	0	0	0	0	0	0	0	8	0	0	0	0	k__Bacteria	p__Actinobacteriota	c__Actinobacteria	o__Corynebacteriales	f__Corynebacteriaceae	g__Corynebacterium	s__Corynebacterium_imitans
ASV1025	0	0	0	0	0	0	0	0	0	0	0	0	0	0	0	11	0	0	0	0	k__Bacteria	p__Proteobacteria	c__Gammaproteobacteria	o__Oceanospirillales	f__Halomonadaceae	g__Halomonas	s__
ASV1026	0	0	0	0	0	0	0	0	0	0	0	0	0	0	0	3	0	0	0	0	k__Bacteria	p__Firmicutes	c__Clostridia	o__Christensenellales	f__Christensenellaceae	g__Christensenellaceae_R-7_group	s__
ASV1027	0	0	0	0	0	0	0	0	0	0	0	0	0	0	0	12	0	0	0	0	k__Bacteria	p__Firmicutes	c__Clostridia	o__Oscillospirales	f__Eubacterium_coprostanoligenes_group	g__Eubacterium_coprostanoligenes_group	s__
ASV1028	0	0	0	0	0	0	0	0	0	0	0	0	0	0	0	0	0	10	0	0	k__Bacteria	p__Bacteroidota	c__Bacteroidia	o__Bacteroidales	f__Muribaculaceae	g__Muribaculaceae	s__
ASV1029	0	0	0	0	0	0	0	0	0	0	0	0	0	0	0	0	0	9	0	0	k__Bacteria	p__Bacteroidota	c__Bacteroidia	o__Bacteroidales	f__Tannerellaceae	g__Parabacteroides	s__
ASV1030	0	0	0	0	0	0	0	0	0	0	0	0	0	0	0	0	0	5	0	0	k__Bacteria	p__Firmicutes	c__Clostridia	o__Lachnospirales	f__Lachnospiraceae	g__Agathobacter	s__
ASV1031	0	0	0	0	0	0	0	0	0	0	0	0	0	0	0	0	0	9	0	0	k__Bacteria	p__Desulfobacterota	c__Desulfovibrionia	o__Desulfovibrionales	f__Desulfovibrionaceae	g__Desulfovibrio	s__bacterium_New
ASV1032	0	0	0	0	0	0	0	0	0	0	0	0	0	0	0	0	0	6	0	0	k__Bacteria	p__Firmicutes	c__Clostridia	o__Oscillospirales	f__Oscillospiraceae	g__NK4A214_group	s__
ASV1033	0	0	0	0	0	0	0	0	0	0	0	0	0	0	0	0	0	8	0	0	k__Bacteria	p__Firmicutes	c__Clostridia	o__Oscillospirales	f__Oscillospiraceae	g__	s__
ASV1034	0	0	0	0	0	0	0	0	0	0	0	0	0	0	0	0	0	0	14	0	k__Bacteria	p__Firmicutes	c__Bacilli	o__RF39	f__RF39	g__RF39	s__
ASV1035	7	0	0	0	0	0	0	0	0	0	0	0	0	0	0	0	0	0	0	0	k__Archaea	p__	c__	o__	f__	g__	s__
ASV1036	8	0	0	0	0	0	0	0	0	0	0	0	0	0	0	0	0	0	0	0	k__Bacteria	p__Proteobacteria	c__Gammaproteobacteria	o__Burkholderiales	f__Burkholderiaceae	g__Burkholderia-Caballeronia-Paraburkholderia	s__
ASV1037	0	0	14	0	0	0	0	0	0	0	0	0	0	0	0	0	0	0	1	0	k__Bacteria	p__Fusobacteriota	c__Fusobacteriia	o__Fusobacteriales	f__Fusobacteriaceae	g__Fusobacterium	s__
ASV1038	0	0	0	0	9	0	0	0	0	0	4	0	0	0	0	0	0	0	0	0	k__Bacteria	p__Bacteroidota	c__Bacteroidia	o__Sphingobacteriales	f__Sphingobacteriaceae	g__Sphingobacterium	s__
ASV1039	0	0	0	0	8	0	0	0	0	0	10	0	0	0	0	0	0	0	0	0	k__Bacteria	p__Acidobacteriota	c__Acidobacteriae	o__Acidobacteriales	f__	g__	s__
ASV1040	0	0	0	0	0	0	16	6	0	0	0	0	0	0	0	0	0	0	0	0	k__Bacteria	p__Patescibacteria	c__Saccharimonadia	o__Saccharimonadales	f__Saccharimonadaceae	g__Candidatus_Saccharimonas	s__
ASV1041	0	0	0	0	0	0	0	0	12	0	0	0	0	0	0	0	0	0	0	0	k__Bacteria	p__Proteobacteria	c__Gammaproteobacteria	o__Cardiobacteriales	f__Wohlfahrtiimonadaceae	g__Ignatzschineria	s__Ignatzschineria_larvae
ASV1042	0	0	0	0	0	0	0	0	0	0	0	0	0	0	0	0	0	0	0	10	k__Bacteria	p__Firmicutes	c__Bacilli	o__Erysipelotrichales	f__Erysipelotrichaceae	g__Dubosiella	s__
ASV1043	0	0	0	0	0	0	0	0	0	0	0	0	0	0	0	0	0	0	0	12	k__Bacteria	p__Bacteroidota	c__Bacteroidia	o__Bacteroidales	f__Prevotellaceae	g__Alloprevotella	s__
ASV1044	0	0	0	0	0	0	0	0	0	0	0	0	0	0	0	0	0	0	0	9	k__Bacteria	p__Proteobacteria	c__Gammaproteobacteria	o__Burkholderiales	f__Comamonadaceae	g__Aquabacterium	s__
ASV1045	0	0	0	0	0	0	0	0	0	0	0	0	0	0	0	0	0	0	0	12	k__Bacteria	p__Proteobacteria	c__Gammaproteobacteria	o__Burkholderiales	f__Sutterellaceae	g__Parasutterella	s__
ASV1046	0	0	0	0	0	0	0	0	0	0	0	4	0	0	0	7	0	0	0	0	k__Bacteria	p__Firmicutes	c__Clostridia	o__Oscillospirales	f__Ruminococcaceae	g__Incertae_Sedis	s__
ASV1047	0	0	0	0	0	0	0	0	0	0	0	0	0	0	0	9	0	0	0	0	k__Bacteria	p__Bacteroidota	c__Bacteroidia	o__Bacteroidales	f__Tannerellaceae	g__Parabacteroides	s__
ASV1048	0	0	0	0	0	0	0	0	0	0	0	0	0	0	0	8	0	0	0	0	k__Bacteria	p__Firmicutes	c__Clostridia	o__Lachnospirales	f__Lachnospiraceae	g__Lachnospiraceae_UCG-003	s__
ASV1049	0	0	0	0	0	0	0	0	0	0	0	0	0	0	0	6	0	0	5	0	k__Bacteria	p__Firmicutes	c__Clostridia	o__Lachnospirales	f__Lachnospiraceae	g__Marvinbryantia	s__
ASV1050	0	0	0	0	0	0	0	0	0	0	0	0	0	0	0	9	0	0	0	0	k__Bacteria	p__Firmicutes	c__Clostridia	o__	f__	g__	s__
ASV1051	0	0	0	0	0	0	0	0	0	0	0	0	0	0	0	10	0	0	0	0	k__Bacteria	p__Firmicutes	c__Clostridia	o__Oscillospirales	f__Oscillospiraceae	g__UCG-005	s__
ASV1052	0	0	0	0	0	0	0	0	0	0	0	0	0	0	0	10	0	0	0	0	k__Bacteria	p__Firmicutes	c__Clostridia	o__Oscillospirales	f__Oscillospiraceae	g__UCG-005	s__
ASV1053	0	0	0	0	0	0	0	0	0	0	0	0	0	0	0	5	0	0	0	0	k__Bacteria	p__Firmicutes	c__Bacilli	o__RF39	f__RF39	g__RF39	s__
ASV1054	0	0	0	0	0	0	0	0	0	0	0	0	0	0	0	0	16	0	0	0	k__Bacteria	p__Firmicutes	c__Bacilli	o__Erysipelotrichales	f__Erysipelotrichaceae	g__Turicibacter	s__
ASV1055	0	0	0	0	0	0	0	0	0	0	0	0	0	0	0	0	0	0	14	0	k__Bacteria	p__Proteobacteria	c__Gammaproteobacteria	o__Pasteurellales	f__Pasteurellaceae	g__Actinobacillus	s__
ASV1056	4	0	0	0	0	0	0	0	0	0	1	0	0	0	7	0	0	0	0	0	k__	p__	c__	o__	f__	g__	s__
ASV1057	0	0	0	0	14	0	0	0	0	0	0	0	0	0	0	0	0	0	0	0	k__Bacteria	p__Proteobacteria	c__Gammaproteobacteria	o__Enterobacterales	f__Enterobacteriaceae	g__Escherichia-Shigella	s__
ASV1058	0	0	0	0	0	0	0	0	0	0	10	0	0	0	0	0	0	0	0	0	k__Bacteria	p__Bacteroidota	c__Bacteroidia	o__Flavobacteriales	f__Flavobacteriaceae	g__Flavobacterium	s__Flavobacterium_lindanitolerans
ASV1059	0	0	0	0	0	0	0	0	0	0	11	0	0	0	0	0	0	0	0	0	k__Bacteria	p__Proteobacteria	c__Alphaproteobacteria	o__Rhizobiales	f__Rhizobiaceae	g__Mesorhizobium	s__
ASV1060	0	0	0	0	0	0	0	0	0	0	0	0	0	0	0	0	0	0	0	15	k__Bacteria	p__Bacteroidota	c__Bacteroidia	o__Chitinophagales	f__Chitinophagaceae	g__	s__
ASV1061	0	0	0	0	0	0	0	0	0	0	0	0	0	0	0	0	0	0	0	12	k__Bacteria	p__Firmicutes	c__Bacilli	o__Lactobacillales	f__Streptococcaceae	g__Streptococcus	s__
ASV1062	0	0	0	0	0	0	0	0	0	0	0	0	0	0	0	0	0	0	0	10	k__Bacteria	p__Firmicutes	c__Bacilli	o__Erysipelotrichales	f__Erysipelotrichaceae	g__Clostridium_innocuum_group	s__
ASV1063	0	0	0	0	0	0	0	0	0	0	0	0	0	0	0	0	0	0	0	16	k__Bacteria	p__Bacteroidota	c__Bacteroidia	o__Bacteroidales	f__Prevotellaceae	g__Prevotella	s__
ASV1064	0	0	0	0	0	0	0	0	0	0	0	0	0	0	0	0	0	0	0	13	k__Bacteria	p__Firmicutes	c__Clostridia	o__Lachnospirales	f__Lachnospiraceae	g__	s__
ASV1065	0	0	0	0	0	0	0	0	0	0	0	0	0	0	0	0	0	0	0	14	k__Bacteria	p__Actinobacteriota	c__Actinobacteria	o__Corynebacteriales	f__Corynebacteriaceae	g__Lawsonella	s__
ASV1066	0	0	0	0	0	0	0	0	0	0	0	0	0	0	0	0	0	0	0	11	k__Bacteria	p__Firmicutes	c__Clostridia	o__Oscillospirales	f__Eubacterium_coprostanoligenes_group	g__Eubacterium_coprostanoligenes_group	s__
ASV1067	0	0	0	0	0	0	0	0	0	0	0	0	0	0	0	0	0	0	0	10	k__Bacteria	p__Firmicutes	c__Clostridia	o__Clostridia_UCG-014	f__Clostridia_UCG-014	g__Clostridia_UCG-014	s__
ASV1068	0	0	0	0	0	0	0	0	0	0	0	0	0	0	0	0	0	0	0	9	k__Bacteria	p__Proteobacteria	c__Alphaproteobacteria	o__	f__	g__	s__
ASV1069	0	0	0	0	0	0	0	0	0	0	0	0	0	0	0	0	0	0	0	10	k__Bacteria	p__Proteobacteria	c__Gammaproteobacteria	o__Diplorickettsiales	f__Diplorickettsiaceae	g__Aquicella	s__
ASV1070	0	0	0	0	0	0	0	0	0	0	0	0	0	0	0	0	0	0	0	10	k__Bacteria	p__Proteobacteria	c__Gammaproteobacteria	o__Burkholderiales	f__Comamonadaceae	g__	s__
ASV1071	0	0	0	0	0	0	0	0	0	0	0	0	0	0	0	0	0	0	0	12	k__Bacteria	p__Firmicutes	c__Clostridia	o__Oscillospirales	f__Eubacterium_coprostanoligenes_group	g__Eubacterium_coprostanoligenes_group	s__
ASV1072	0	0	0	0	0	0	0	0	0	0	0	0	0	0	0	0	0	0	0	12	k__Bacteria	p__Firmicutes	c__Clostridia	o__Oscillospirales	f__Ruminococcaceae	g__CAG-352	s__
ASV1073	0	0	0	0	0	0	0	0	0	0	0	0	0	17	0	0	0	0	0	0	k__Bacteria	p__Firmicutes	c__Clostridia	o__Peptostreptococcales-Tissierellales	f__Peptostreptococcaceae	g__	s__
ASV1074	0	0	0	0	0	0	0	0	0	0	0	0	0	0	0	7	0	0	0	0	k__Bacteria	p__Bacteroidota	c__Bacteroidia	o__Bacteroidales	f__Rikenellaceae	g__Rikenellaceae_RC9_gut_group	s__
ASV1075	0	0	0	0	0	0	0	0	0	0	0	0	0	0	0	11	0	0	0	0	k__Bacteria	p__Firmicutes	c__Clostridia	o__Lachnospirales	f__Lachnospiraceae	g__	s__
ASV1076	0	0	0	0	0	0	0	0	0	0	0	0	0	0	0	9	0	0	0	0	k__Bacteria	p__Firmicutes	c__Bacilli	o__RF39	f__RF39	g__RF39	s__
ASV1077	0	0	0	0	0	0	0	0	0	0	0	0	0	0	0	0	0	7	0	0	k__Bacteria	p__Firmicutes	c__Bacilli	o__Erysipelotrichales	f__Erysipelotrichaceae	g__Erysipelotrichaceae_UCG-006	s__
ASV1078	0	0	0	0	0	0	0	0	0	0	0	0	0	0	0	0	0	6	0	0	k__Bacteria	p__Bacteroidota	c__Bacteroidia	o__Bacteroidales	f__Bacteroidales_RF16_group	g__Bacteroidales_RF16_group	s__
ASV1079	0	0	0	0	0	0	0	0	0	0	0	0	0	0	0	0	0	12	0	0	k__Bacteria	p__Firmicutes	c__Bacilli	o__RF39	f__RF39	g__RF39	s__
ASV1080	5	0	0	0	0	0	0	0	0	0	0	0	0	0	0	0	0	0	0	0	k__Bacteria	p__Firmicutes	c__Clostridia	o__Peptostreptococcales-Tissierellales	f__Peptostreptococcales-Tissierellales	g__Peptoniphilus	s__
ASV1081	0	0	0	0	10	0	0	0	0	0	0	0	0	0	0	0	0	0	0	0	k__Archaea	p__	c__	o__	f__	g__	s__
ASV1082	0	0	0	0	5	0	0	0	0	0	8	0	0	0	0	0	0	0	0	0	k__Bacteria	p__Bacteroidota	c__Bacteroidia	o__Sphingobacteriales	f__Sphingobacteriaceae	g__Nubsella	s__
ASV1083	0	0	0	0	6	0	0	0	0	0	2	0	0	0	0	0	0	0	0	0	k__Bacteria	p__Acidobacteriota	c__Acidobacteriae	o__Acidobacteriales	f__	g__	s__
ASV1084	0	0	0	0	0	5	0	0	0	0	10	0	0	0	0	0	0	0	0	0	k__Bacteria	p__Actinobacteriota	c__Actinobacteria	o__Streptomycetales	f__Streptomycetaceae	g__Kitasatospora	s__
ASV1085	0	0	0	0	0	0	0	0	0	0	4	0	0	0	0	0	0	3	0	0	k__Bacteria	p__Firmicutes	c__Clostridia	o__Oscillospirales	f__Ruminococcaceae	g__Candidatus_Soleaferrea	s__
ASV1086	0	0	0	0	0	0	0	0	0	0	1	0	0	1	2	0	2	0	4	0	k__Bacteria	p__Fusobacteriota	c__Fusobacteriia	o__Fusobacteriales	f__Fusobacteriaceae	g__Fusobacterium	s__Fusobacterium_gastrosuis
ASV1087	0	0	0	0	0	0	0	0	0	0	10	0	0	0	0	0	0	0	0	0	k__Bacteria	p__Actinobacteriota	c__Acidimicrobiia	o__IMCC26256	f__IMCC26256	g__IMCC26256	s__actinobacterium_BGR
ASV1088	0	0	0	0	0	0	0	0	0	0	0	0	0	0	0	0	0	0	0	10	k__Bacteria	p__Firmicutes	c__Clostridia	o__	f__	g__	s__
ASV1089	0	0	0	0	0	0	0	0	0	0	0	0	0	0	0	0	0	0	0	11	k__Bacteria	p__Bacteroidota	c__Bacteroidia	o__Flavobacteriales	f__Weeksellaceae	g__Chryseobacterium	s__
ASV1090	0	0	0	0	0	0	0	0	0	0	0	0	0	0	0	0	0	0	0	8	k__Bacteria	p__Bacteroidota	c__Bacteroidia	o__Bacteroidales	f__Bacteroidaceae	g__Bacteroides	s__
ASV1091	0	0	0	0	0	0	0	0	0	0	0	0	0	0	0	0	0	0	0	12	k__Bacteria	p__Bacteroidota	c__Bacteroidia	o__Flavobacteriales	f__Flavobacteriaceae	g__Flavobacterium	s__Flavobacterium_sasangense
ASV1092	0	0	0	0	0	0	0	0	0	0	0	0	0	0	0	0	0	0	0	8	k__Bacteria	p__Bacteroidota	c__Bacteroidia	o__Bacteroidales	f__Prevotellaceae	g__Prevotella	s__
ASV1093	0	0	0	0	0	0	0	0	0	0	0	0	0	0	0	0	0	0	0	10	k__Bacteria	p__Actinobacteriota	c__Actinobacteria	o__Bifidobacteriales	f__Bifidobacteriaceae	g__Bifidobacterium	s__Bifidobacterium_longum
ASV1094	0	0	0	0	0	0	0	0	0	0	0	0	0	0	0	0	0	0	0	10	k__Bacteria	p__Firmicutes	c__Clostridia	o__Oscillospirales	f__Ruminococcaceae	g__Faecalibacterium	s__
ASV1095	0	0	0	0	0	0	0	0	0	0	0	0	0	0	0	0	0	0	0	14	k__Bacteria	p__Firmicutes	c__Clostridia	o__Lachnospirales	f__Lachnospiraceae	g__Ruminococcus_torques_group	s__
ASV1096	0	0	0	0	0	0	0	0	0	0	0	0	0	0	0	0	0	0	0	13	k__Bacteria	p__Proteobacteria	c__Gammaproteobacteria	o__Pasteurellales	f__Pasteurellaceae	g__Haemophilus	s__
ASV1097	0	0	0	0	0	0	0	0	0	0	0	0	0	0	0	0	0	0	0	10	k__Bacteria	p__Fusobacteriota	c__Fusobacteriia	o__Fusobacteriales	f__Fusobacteriaceae	g__Fusobacterium	s__
ASV1098	0	0	0	0	0	0	0	0	0	0	0	0	0	0	0	0	0	0	0	13	k__Bacteria	p__Firmicutes	c__Negativicutes	o__Veillonellales-Selenomonadales	f__Selenomonadaceae	g__Megamonas	s__Megamonas_sp
ASV1099	0	0	0	0	0	0	0	0	0	0	0	0	0	0	0	0	0	0	0	15	k__Bacteria	p__Firmicutes	c__Negativicutes	o__Veillonellales-Selenomonadales	f__Veillonellaceae	g__Dialister	s__Dialister_succinatiphilus
ASV1100	0	0	0	0	0	0	0	0	0	0	0	0	0	0	0	0	0	0	0	12	k__Bacteria	p__Firmicutes	c__Clostridia	o__Lachnospirales	f__Lachnospiraceae	g__	s__
ASV1101	0	0	0	0	0	0	0	0	0	0	0	2	0	0	0	2	0	5	0	0	k__Bacteria	p__Firmicutes	c__Clostridia	o__Oscillospirales	f__UCG-010	g__UCG-010	s__
ASV1102	0	0	0	0	0	0	0	0	0	0	0	0	0	0	19	0	0	0	0	0	k__Bacteria	p__Fusobacteriota	c__Fusobacteriia	o__Fusobacteriales	f__Fusobacteriaceae	g__Fusobacterium	s__
ASV1103	0	0	0	0	0	0	0	0	0	0	0	0	0	0	0	7	0	0	0	0	k__Bacteria	p__Firmicutes	c__Bacilli	o__Izemoplasmatales	f__Izemoplasmatales	g__Izemoplasmatales	s__
ASV1104	0	0	0	0	0	0	0	0	0	0	0	0	0	0	0	8	0	0	0	0	k__Bacteria	p__Bacteroidota	c__Bacteroidia	o__Bacteroidales	f__Tannerellaceae	g__Parabacteroides	s__
ASV1105	0	0	0	0	0	0	0	0	0	0	0	0	0	0	0	10	0	1	0	0	k__Bacteria	p__Firmicutes	c__Clostridia	o__Oscillospirales	f__Butyricicoccaceae	g__UCG-009	s__
ASV1106	0	0	0	0	0	0	0	0	0	0	0	0	0	0	0	7	0	0	0	0	k__Bacteria	p__Firmicutes	c__Clostridia	o__Oscillospirales	f__Ruminococcaceae	g__Faecalibacterium	s__
ASV1107	0	0	0	0	0	0	0	0	0	0	0	0	0	0	0	9	0	4	0	0	k__Bacteria	p__Firmicutes	c__Clostridia	o__Oscillospirales	f__UCG-010	g__UCG-010	s__
ASV1108	0	0	0	0	0	0	0	0	0	0	0	0	0	0	0	8	0	0	0	0	k__Bacteria	p__Firmicutes	c__Clostridia	o__Oscillospirales	f__Eubacterium_coprostanoligenes_group	g__Eubacterium_coprostanoligenes_group	s__
ASV1109	0	0	0	0	0	0	0	0	0	0	0	0	0	0	0	11	0	0	0	0	k__Bacteria	p__Firmicutes	c__Clostridia	o__Monoglobales	f__Monoglobaceae	g__Monoglobus	s__
ASV1110	0	0	0	0	0	0	0	0	0	0	0	0	0	0	0	6	0	4	0	0	k__Bacteria	p__Firmicutes	c__Bacilli	o__RF39	f__RF39	g__RF39	s__
ASV1111	0	0	0	0	0	0	0	0	0	0	0	0	0	0	0	0	0	12	0	0	k__Bacteria	p__Bacteroidota	c__Bacteroidia	o__Bacteroidales	f__Prevotellaceae	g__Prevotellaceae_UCG-004	s__
ASV1112	0	0	0	0	0	0	0	0	0	14	0	0	0	0	0	0	0	0	0	0	k__Bacteria	p__Firmicutes	c__Bacilli	o__Lactobacillales	f__Streptococcaceae	g__Streptococcus	s__Streptococcus_hyointestinalis
ASV1113	0	0	0	0	7	0	0	0	2	0	0	0	0	0	0	0	0	0	0	0	k__Bacteria	p__Bacteroidota	c__Bacteroidia	o__Bacteroidales	f__Bacteroidaceae	g__Bacteroides	s__
ASV1114	0	0	0	0	0	13	0	0	0	0	0	0	0	0	0	0	0	0	0	0	k__Bacteria	p__Firmicutes	c__Negativicutes	o__Veillonellales-Selenomonadales	f__Veillonellaceae	g__Veillonella	s__
ASV1115	0	0	0	0	0	0	0	5	0	0	2	0	0	0	0	0	0	0	0	0	k__Bacteria	p__Proteobacteria	c__Gammaproteobacteria	o__Burkholderiales	f__Neisseriaceae	g__Neisseria	s__
ASV1116	0	0	0	0	0	0	0	0	0	0	5	2	0	0	0	0	0	0	0	0	k__Bacteria	p__Firmicutes	c__Clostridia	o__Oscillospirales	f__Butyricicoccaceae	g__	s__
ASV1117	0	0	0	0	0	0	0	0	0	0	12	0	0	0	0	0	0	0	0	0	k__Bacteria	p__Proteobacteria	c__Alphaproteobacteria	o__Sphingomonadales	f__Sphingomonadaceae	g__Novosphingobium	s__
ASV1118	0	0	0	0	0	0	0	0	0	0	12	0	0	0	0	0	0	0	0	0	k__Bacteria	p__Acidobacteriota	c__Acidobacteriae	o__Subgroup_2	f__Subgroup_2	g__Subgroup_2	s__bacterium_Ellin7509
ASV1119	0	0	0	0	0	0	0	0	0	0	0	0	0	0	0	0	0	0	0	10	k__Bacteria	p__Bacteroidota	c__Bacteroidia	o__Sphingobacteriales	f__Sphingobacteriaceae	g__Sphingobacterium	s__Sphingobacterium_multivorum
ASV1120	0	0	0	0	0	0	0	0	0	0	0	0	0	0	0	0	0	0	0	11	k__Bacteria	p__Firmicutes	c__Bacilli	o__Staphylococcales	f__Staphylococcaceae	g__Macrococcus	s__
ASV1121	0	0	0	0	0	0	0	0	0	0	0	0	0	0	0	0	0	0	0	10	k__Bacteria	p__Firmicutes	c__Clostridia	o__Clostridia_UCG-014	f__Clostridia_UCG-014	g__Clostridia_UCG-014	s__
ASV1122	0	0	0	0	0	0	0	0	0	0	0	0	0	0	0	0	0	0	0	13	k__Bacteria	p__Bacteroidota	c__Bacteroidia	o__Bacteroidales	f__Bacteroidaceae	g__Bacteroides	s__
ASV1123	0	0	0	0	0	0	0	0	0	0	0	0	0	0	0	0	0	0	0	10	k__Bacteria	p__Bacteroidota	c__Bacteroidia	o__Bacteroidales	f__Tannerellaceae	g__Parabacteroides	s__
ASV1124	0	0	0	0	0	0	0	0	0	0	0	0	0	0	0	0	0	0	0	11	k__Bacteria	p__Bacteroidota	c__Bacteroidia	o__Bacteroidales	f__Prevotellaceae	g__Prevotellaceae_NK3B31_group	s__
ASV1125	0	0	0	0	0	0	0	0	0	0	0	0	0	0	0	0	0	0	0	10	k__Bacteria	p__Firmicutes	c__Clostridia	o__Peptostreptococcales-Tissierellales	f__Anaerovoracaceae	g__Family_XIII_AD3011_group	s__
ASV1126	0	0	0	0	0	0	0	0	0	0	0	0	0	0	0	0	0	0	0	11	k__Bacteria	p__Firmicutes	c__Negativicutes	o__Acidaminococcales	f__Acidaminococcaceae	g__Phascolarctobacterium	s__
ASV1127	0	0	0	0	0	0	0	0	0	0	0	4	0	0	0	0	0	2	0	0	k__Bacteria	p__Firmicutes	c__Clostridia	o__Lachnospirales	f__Lachnospiraceae	g__Lachnoclostridium	s__
ASV1128	0	0	0	0	0	0	0	0	0	0	0	2	0	0	0	0	0	5	0	0	k__Bacteria	p__Firmicutes	c__Bacilli	o__RF39	f__RF39	g__RF39	s__
ASV1129	0	0	0	0	0	0	0	0	0	0	0	0	0	0	0	9	0	0	0	0	k__Bacteria	p__Bacteroidota	c__Bacteroidia	o__Bacteroidales	f__Muribaculaceae	g__Muribaculaceae	s__
ASV1130	0	0	0	0	0	0	0	0	0	0	0	0	0	0	0	7	0	0	0	0	k__Bacteria	p__Firmicutes	c__Clostridia	o__Lachnospirales	f__Lachnospiraceae	g__Lachnoclostridium	s__
ASV1131	0	0	0	0	0	0	0	0	0	0	0	0	0	0	0	10	0	0	0	0	k__Bacteria	p__Firmicutes	c__Clostridia	o__Oscillospirales	f__Eubacterium_coprostanoligenes_group	g__Eubacterium_coprostanoligenes_group	s__
ASV1132	0	0	0	0	0	0	0	0	0	0	0	0	0	0	0	9	0	0	0	0	k__Bacteria	p__Firmicutes	c__Clostridia	o__Oscillospirales	f__Ruminococcaceae	g__Faecalibacterium	s__
ASV1133	0	0	0	0	0	0	0	0	0	0	0	0	0	0	0	0	0	5	0	0	k__Bacteria	p__Firmicutes	c__Clostridia	o__Clostridia_UCG-014	f__Clostridia_UCG-014	g__Clostridia_UCG-014	s__
ASV1134	0	0	0	0	0	0	0	0	0	0	0	0	0	0	0	0	0	2	0	0	k__Bacteria	p__Firmicutes	c__Clostridia	o__Lachnospirales	f__Lachnospiraceae	g__Lachnospira	s__
ASV1135	0	0	0	0	0	0	0	0	0	0	0	0	0	0	0	0	0	5	0	0	k__Bacteria	p__Firmicutes	c__Clostridia	o__Lachnospirales	f__Lachnospiraceae	g__Lachnospiraceae_FCS020_group	s__
ASV1136	7	0	0	0	0	0	0	0	0	0	0	0	0	0	0	0	0	0	0	0	k__Bacteria	p__Proteobacteria	c__Gammaproteobacteria	o__Burkholderiales	f__Oxalobacteraceae	g__Massilia	s__
ASV1137	0	0	0	0	0	10	0	0	0	0	0	0	0	0	0	0	0	0	0	0	k__Bacteria	p__Proteobacteria	c__Gammaproteobacteria	o__Burkholderiales	f__Neisseriaceae	g__Neisseria	s__
ASV1138	0	0	0	0	0	0	0	0	12	0	0	0	0	0	0	0	0	0	0	0	k__Bacteria	p__Firmicutes	c__Bacilli	o__Staphylococcales	f__Staphylococcaceae	g__Staphylococcus	s__
ASV1139	0	0	0	0	0	0	0	0	0	0	10	0	0	0	0	0	0	0	0	0	k__Bacteria	p__Proteobacteria	c__Alphaproteobacteria	o__Sphingomonadales	f__Sphingomonadaceae	g__Sphingomonas	s__
ASV1140	0	0	0	0	0	0	0	0	0	0	0	0	0	0	0	0	0	0	0	12	k__Bacteria	p__Firmicutes	c__Bacilli	o__Lactobacillales	f__Aerococcaceae	g__Globicatella	s__Globicatella_sp
ASV1141	0	0	0	0	0	0	0	0	0	0	0	0	0	0	0	0	0	0	0	11	k__Bacteria	p__Bacteroidota	c__Bacteroidia	o__Flavobacteriales	f__Flavobacteriaceae	g__Flavobacterium	s__Flavobacterium_collinsense
ASV1142	0	0	0	0	0	0	0	0	0	0	0	0	0	0	0	0	0	0	0	7	k__Bacteria	p__Bacteroidota	c__Bacteroidia	o__Bacteroidales	f__Prevotellaceae	g__Prevotella	s__
ASV1143	0	0	0	0	0	0	0	0	0	0	0	0	0	0	0	0	0	0	0	11	k__Bacteria	p__Firmicutes	c__Clostridia	o__Lachnospirales	f__Lachnospiraceae	g__	s__
ASV1144	0	0	0	0	0	0	0	0	0	0	0	0	0	0	0	0	0	0	0	9	k__Bacteria	p__Firmicutes	c__Clostridia	o__Lachnospirales	f__Lachnospiraceae	g__Eubacterium_oxidoreducens_group	s__
ASV1145	0	0	0	0	0	0	0	0	0	0	0	0	0	0	0	0	0	0	0	9	k__Bacteria	p__Firmicutes	c__Clostridia	o__Clostridia	f__Hungateiclostridiaceae	g__Fastidiosipila	s__Fastidiosipila_sanguinis
ASV1146	0	0	0	0	0	0	0	0	0	0	0	0	0	0	0	0	0	0	0	13	k__Bacteria	p__Firmicutes	c__Negativicutes	o__Veillonellales-Selenomonadales	f__Veillonellaceae	g__Megasphaera	s__Megasphaera_hexanoica
ASV1147	0	0	0	0	0	0	0	0	0	0	0	0	0	0	0	0	0	0	0	11	k__Bacteria	p__Actinobacteriota	c__Actinobacteria	o__Bifidobacteriales	f__Bifidobacteriaceae	g__Bifidobacterium	s__
ASV1148	0	0	0	0	0	0	0	0	0	0	0	0	0	0	0	0	0	0	0	11	k__Bacteria	p__Firmicutes	c__Negativicutes	o__Acidaminococcales	f__Acidaminococcaceae	g__Phascolarctobacterium	s__
ASV1149	0	0	0	0	0	0	0	0	0	0	0	0	0	0	0	0	0	0	0	12	k__Bacteria	p__Proteobacteria	c__Gammaproteobacteria	o__Burkholderiales	f__Comamonadaceae	g__Hydrogenophaga	s__
ASV1150	0	0	0	0	0	0	0	0	0	0	0	0	0	0	0	0	0	0	0	11	k__Bacteria	p__Proteobacteria	c__Gammaproteobacteria	o__Burkholderiales	f__Methylophilaceae	g__MM2	s__
ASV1151	0	0	0	0	0	0	0	0	0	0	0	0	0	7	0	0	0	1	1	0	k__Bacteria	p__Firmicutes	c__Clostridia	o__Clostridiales	f__Clostridiaceae	g__Clostridium_sensu_stricto_1	s__
ASV1152	0	0	0	0	0	0	0	0	0	0	0	0	0	0	0	12	0	0	0	0	k__Bacteria	p__Firmicutes	c__Bacilli	o__Erysipelotrichales	f__Erysipelotrichaceae	g__Solobacterium	s__
ASV1153	0	0	0	0	0	0	0	0	0	0	0	0	0	0	0	11	0	0	0	0	k__Bacteria	p__Bacteroidota	c__Bacteroidia	o__Bacteroidales	f__Bacteroidaceae	g__Bacteroides	s__
ASV1154	0	0	0	0	0	0	0	0	0	0	0	0	0	0	0	4	0	0	0	0	k__Bacteria	p__Firmicutes	c__Clostridia	o__Oscillospirales	f__Ruminococcaceae	g__	s__
ASV1155	0	0	0	0	0	0	0	0	0	0	0	0	0	0	0	0	0	12	0	0	k__Bacteria	p__Firmicutes	c__Clostridia	o__Clostridia_UCG-014	f__Clostridia_UCG-014	g__Clostridia_UCG-014	s__
ASV1156	0	0	0	0	0	0	0	0	0	0	0	0	0	0	0	0	0	6	0	0	k__Bacteria	p__Firmicutes	c__Clostridia	o__Oscillospirales	f__Ruminococcaceae	g__Ruminococcus	s__
ASV1157	0	0	0	0	0	0	0	0	0	0	0	0	0	0	0	0	0	7	0	0	k__Bacteria	p__Firmicutes	c__Clostridia	o__Christensenellales	f__Christensenellaceae	g__Christensenellaceae_R-7_group	s__
ASV1158	0	0	0	0	0	0	0	0	0	0	0	0	0	0	0	0	0	6	0	0	k__Bacteria	p__Desulfobacterota	c__Desulfuromonadia	o__Bradymonadales	f__Bradymonadales	g__Bradymonadales	s__
ASV1159	0	0	0	0	0	0	0	0	0	0	0	0	0	0	0	0	0	10	0	0	k__Bacteria	p__Firmicutes	c__Clostridia	o__Peptococcales	f__Peptococcaceae	g__	s__
ASV1160	0	0	0	0	0	0	0	0	0	0	0	0	0	0	0	0	0	6	0	0	k__Bacteria	p__Firmicutes	c__Bacilli	o__RF39	f__RF39	g__RF39	s__
ASV1161	8	0	0	0	0	0	0	0	0	0	0	0	0	0	0	0	0	0	0	0	k__	p__	c__	o__	f__	g__	s__
ASV1162	0	0	0	0	0	0	0	0	0	14	0	0	0	0	0	0	0	0	0	0	k__Bacteria	p__Firmicutes	c__Bacilli	o__Lactobacillales	f__Streptococcaceae	g__Streptococcus	s__
ASV1163	0	0	0	23	0	0	0	0	0	0	0	0	0	0	0	0	0	0	0	0	k__Bacteria	p__Firmicutes	c__Bacilli	o__Lactobacillales	f__Lactobacillaceae	g__Lactobacillus	s__
ASV1164	0	0	0	0	0	14	0	0	0	0	0	0	0	0	0	0	0	0	0	0	k__Bacteria	p__Proteobacteria	c__Gammaproteobacteria	o__Pasteurellales	f__Pasteurellaceae	g__Actinobacillus	s__Actinobacillus_indolicus
ASV1165	0	0	0	0	0	8	0	6	0	0	0	0	0	0	0	0	0	0	0	0	k__Bacteria	p__Synergistota	c__Synergistia	o__Synergistales	f__Synergistaceae	g__Fretibacterium	s__Synergistales_bacterium
ASV1166	0	0	0	0	0	0	0	0	11	0	0	0	0	0	0	0	0	0	0	0	k__Bacteria	p__Firmicutes	c__Bacilli	o__Lactobacillales	f__	g__	s__
ASV1167	0	0	0	0	0	0	0	0	0	0	9	0	0	0	0	0	0	0	0	0	k__Bacteria	p__Proteobacteria	c__Gammaproteobacteria	o__Pasteurellales	f__Pasteurellaceae	g__Actinobacillus	s__Actinobacillus_indolicus
ASV1168	0	0	0	0	0	0	0	0	0	0	4	0	0	0	0	0	0	0	0	0	k__Bacteria	p__Proteobacteria	c__Alphaproteobacteria	o__Rhizobiales	f__Xanthobacteraceae	g__	s__
ASV1169	0	0	0	0	0	0	0	0	0	0	0	0	0	0	0	0	0	0	0	8	k__Bacteria	p__Firmicutes	c__Clostridia	o__Clostridia_UCG-014	f__Clostridia_UCG-014	g__Clostridia_UCG-014	s__
ASV1170	0	0	0	0	0	0	0	0	0	0	0	0	0	0	0	0	0	0	0	14	k__Bacteria	p__Bacteroidota	c__Bacteroidia	o__Flavobacteriales	f__Weeksellaceae	g__Chryseobacterium	s__Chryseobacterium_hominis
ASV1171	0	0	0	0	0	0	0	0	0	0	0	0	0	0	0	0	0	0	0	11	k__Bacteria	p__Bacteroidota	c__Bacteroidia	o__Bacteroidales	f__Bacteroidaceae	g__Bacteroides	s__
ASV1172	0	0	0	0	0	0	0	0	0	0	0	0	0	0	0	0	0	0	0	11	k__Bacteria	p__Bacteroidota	c__Bacteroidia	o__Bacteroidales	f__Prevotellaceae	g__Prevotella	s__
ASV1173	0	0	0	0	0	0	0	0	0	0	0	0	0	0	0	0	0	0	0	8	k__Bacteria	p__Firmicutes	c__Clostridia	o__Peptostreptococcales-Tissierellales	f__Anaerovoracaceae	g__Family_XIII_AD3011_group	s__
ASV1174	0	0	0	0	0	0	0	0	0	0	0	0	0	0	0	0	0	0	0	10	k__Bacteria	p__Actinobacteriota	c__Actinobacteria	o__Micrococcales	f__Micrococcaceae	g__Micrococcus	s__
ASV1175	0	0	0	0	0	0	0	0	0	0	0	0	0	0	0	0	0	0	0	12	k__Bacteria	p__Firmicutes	c__Clostridia	o__Oscillospirales	f__Ruminococcaceae	g__Ruminococcus	s__
ASV1176	0	0	0	0	0	0	0	0	0	0	0	0	0	0	0	0	0	0	0	10	k__Bacteria	p__Firmicutes	c__Clostridia	o__Lachnospirales	f__Lachnospiraceae	g__Blautia	s__
ASV1177	0	0	0	0	0	0	0	0	0	0	0	0	0	0	0	0	0	0	0	8	k__Bacteria	p__Firmicutes	c__Clostridia	o__Lachnospirales	f__Lachnospiraceae	g__	s__
ASV1178	0	0	0	0	0	0	0	0	0	0	0	0	0	0	0	0	0	0	0	7	k__Bacteria	p__Actinobacteriota	c__Actinobacteria	o__Micrococcales	f__Brevibacteriaceae	g__Brevibacterium	s__
ASV1179	0	0	0	0	0	0	0	0	0	0	0	0	0	0	0	0	0	0	0	7	k__Bacteria	p__Proteobacteria	c__Gammaproteobacteria	o__Pasteurellales	f__Pasteurellaceae	g__Haemophilus	s__Haemophilus_sp
ASV1180	0	0	0	0	0	0	0	0	0	0	0	0	0	0	0	0	0	0	0	11	k__Bacteria	p__Proteobacteria	c__Gammaproteobacteria	o__Cellvibrionales	f__Cellvibrionaceae	g__Cellvibrio	s__
ASV1181	0	0	0	0	0	0	0	0	0	0	0	0	0	0	0	0	0	0	0	12	k__Bacteria	p__Proteobacteria	c__	o__	f__	g__	s__
ASV1182	0	0	0	0	0	0	0	0	0	0	0	0	0	0	0	0	0	0	0	16	k__Bacteria	p__Cyanobacteria	c__Cyanobacteriia	o__Cyanobacteriales	f__Nostocaceae	g__Calothrix_PCC-6303	s__
ASV1183	0	0	0	0	0	0	0	0	0	0	0	0	0	0	0	0	0	0	0	6	k__Bacteria	p__Proteobacteria	c__Gammaproteobacteria	o__Burkholderiales	f__	g__	s__
ASV1184	0	0	0	0	0	0	0	0	0	0	0	0	0	0	0	0	0	0	0	7	k__Bacteria	p__Firmicutes	c__Clostridia	o__Oscillospirales	f__Ruminococcaceae	g__	s__
ASV1185	0	0	0	0	0	0	0	0	0	0	0	1	0	0	0	0	0	8	0	0	k__Bacteria	p__Cyanobacteria	c__Vampirivibrionia	o__Gastranaerophilales	f__Gastranaerophilales	g__Gastranaerophilales	s__
ASV1186	0	0	0	0	0	0	0	0	0	0	0	0	0	0	18	0	0	0	0	0	k__Bacteria	p__	c__	o__	f__	g__	s__
ASV1187	0	0	0	0	0	0	0	0	0	0	0	0	0	0	0	5	0	0	0	0	k__Bacteria	p__Cyanobacteria	c__Vampirivibrionia	o__Gastranaerophilales	f__Gastranaerophilales	g__Gastranaerophilales	s__
ASV1188	0	0	0	0	0	0	0	0	0	0	0	0	0	0	0	5	0	0	0	0	k__Bacteria	p__Cyanobacteria	c__Vampirivibrionia	o__Gastranaerophilales	f__Gastranaerophilales	g__Gastranaerophilales	s__
ASV1189	0	0	0	0	0	0	0	0	0	0	0	0	0	0	0	4	0	0	0	0	k__Bacteria	p__Firmicutes	c__Clostridia	o__Lachnospirales	f__Lachnospiraceae	g__	s__
ASV1190	0	0	0	0	0	0	0	0	0	0	0	0	0	0	0	5	0	0	0	0	k__Bacteria	p__Proteobacteria	c__Gammaproteobacteria	o__Pseudomonadales	f__Pseudomonadaceae	g__Pseudomonas	s__
ASV1191	0	0	0	0	0	0	0	0	0	0	0	0	0	0	0	4	0	0	0	0	k__Bacteria	p__Proteobacteria	c__Alphaproteobacteria	o__Rhodobacterales	f__Rhodobacteraceae	g__Paracoccus	s__
ASV1192	0	0	0	0	0	0	0	0	0	0	0	0	0	0	0	4	0	0	4	0	k__Bacteria	p__Proteobacteria	c__Gammaproteobacteria	o__Burkholderiales	f__Neisseriaceae	g__Neisseria	s__
ASV1193	0	0	0	0	0	0	0	0	0	0	0	0	0	0	0	0	3	0	7	0	k__Bacteria	p__Proteobacteria	c__Gammaproteobacteria	o__Pseudomonadales	f__Moraxellaceae	g__Acinetobacter	s__
ASV1194	0	0	0	0	0	0	0	0	0	0	0	0	0	0	0	0	0	0	5	0	k__Bacteria	p__Firmicutes	c__Bacilli	o__Lactobacillales	f__Lactobacillaceae	g__Lactobacillus	s__
ASV1195	0	0	0	0	0	0	0	0	0	0	0	0	0	0	0	0	0	0	11	0	k__Bacteria	p__Firmicutes	c__Negativicutes	o__Acidaminococcales	f__Acidaminococcaceae	g__Phascolarctobacterium	s__
ASV1196	4	0	0	0	0	0	0	0	0	0	0	0	0	0	0	0	0	0	0	0	k__Bacteria	p__Bacteroidota	c__Bacteroidia	o__Bacteroidales	f__Marinifilaceae	g__Butyricimonas	s__
ASV1197	3	4	1	0	0	1	0	0	0	0	0	0	0	0	0	0	0	0	0	0	k__Bacteria	p__Actinobacteriota	c__Actinobacteria	o__Micrococcales	f__	g__	s__
ASV1198	0	0	8	0	0	0	1	0	2	0	0	0	0	0	0	0	0	0	0	0	k__Bacteria	p__Firmicutes	c__Bacilli	o__Lactobacillales	f__Streptococcaceae	g__Streptococcus	s__
ASV1199	0	0	0	0	3	0	9	0	0	0	0	0	0	0	0	0	0	0	0	0	k__Bacteria	p__Proteobacteria	c__Gammaproteobacteria	o__Burkholderiales	f__Burkholderiaceae	g__Ralstonia	s__
ASV1200	0	0	0	0	0	3	0	0	0	0	0	0	0	0	0	0	0	0	0	0	k__Bacteria	p__Actinobacteriota	c__Actinobacteria	o__Actinomycetales	f__Actinomycetaceae	g__Actinomyces	s__
ASV1201	0	0	0	0	0	9	0	0	0	0	0	0	0	0	0	0	0	0	0	0	k__Bacteria	p__Proteobacteria	c__Gammaproteobacteria	o__Pseudomonadales	f__Moraxellaceae	g__Moraxella	s__
ASV1202	0	0	0	0	0	0	0	9	0	0	0	0	0	0	0	0	0	0	0	0	k__Bacteria	p__Firmicutes	c__Clostridia	o__Clostridiales	f__Clostridiaceae	g__Sarcina	s__
ASV1203	0	0	0	0	0	0	0	0	0	0	9	0	0	0	0	0	0	0	0	0	k__Bacteria	p__Bacteroidota	c__Bacteroidia	o__Sphingobacteriales	f__Sphingobacteriaceae	g__Pedobacter	s__
ASV1204	0	0	0	0	0	0	0	0	0	0	8	0	0	0	0	0	0	0	0	0	k__Bacteria	p__Proteobacteria	c__Alphaproteobacteria	o__Sphingomonadales	f__Sphingomonadaceae	g__Novosphingobium	s__
ASV1205	0	0	0	0	0	0	0	0	0	0	0	0	0	0	0	0	0	0	0	9	k__Bacteria	p__Firmicutes	c__Bacilli	o__Erysipelotrichales	f__Erysipelotrichaceae	g__Erysipelothrix	s__
ASV1206	0	0	0	0	0	0	0	0	0	0	0	0	0	0	0	0	0	0	0	10	k__Bacteria	p__Verrucomicrobiota	c__Verrucomicrobiae	o__Pedosphaerales	f__Pedosphaeraceae	g__Pedosphaeraceae	s__
ASV1207	0	0	0	0	0	0	0	0	0	0	0	0	0	0	0	0	0	0	0	10	k__Bacteria	p__Bacteroidota	c__Bacteroidia	o__Bacteroidales	f__Bacteroidaceae	g__Bacteroides	s__Bacteroides_plebeius
ASV1208	0	0	0	0	0	0	0	0	0	0	0	0	0	0	0	0	0	0	0	10	k__Bacteria	p__Bacteroidota	c__Bacteroidia	o__Bacteroidales	f__Prevotellaceae	g__Prevotella	s__
ASV1209	0	0	0	0	0	0	0	0	0	0	0	0	0	0	0	0	0	0	0	6	k__Bacteria	p__Firmicutes	c__Clostridia	o__Lachnospirales	f__Lachnospiraceae	g__	s__
ASV1210	0	0	0	0	0	0	0	0	0	0	0	0	0	0	0	0	0	0	0	10	k__Bacteria	p__Firmicutes	c__Clostridia	o__Lachnospirales	f__Lachnospiraceae	g__	s__
ASV1211	0	0	0	0	0	0	0	0	0	0	0	0	0	0	0	0	0	0	0	11	k__Bacteria	p__Firmicutes	c__Clostridia	o__Christensenellales	f__Christensenellaceae	g__Christensenellaceae_R-7_group	s__
ASV1212	0	0	0	0	0	0	0	0	0	0	0	0	0	0	0	0	0	0	0	6	k__Bacteria	p__Actinobacteriota	c__Coriobacteriia	o__Coriobacteriales	f__Atopobiaceae	g__Olsenella	s__
ASV1213	0	0	0	0	0	0	0	0	0	0	0	0	0	0	0	0	0	0	0	8	k__Bacteria	p__Acidobacteriota	c__Vicinamibacteria	o__Vicinamibacterales	f__	g__	s__
ASV1214	0	0	0	0	0	0	0	0	0	0	0	0	0	0	0	0	0	0	0	9	k__Bacteria	p__Proteobacteria	c__Gammaproteobacteria	o__Burkholderiales	f__Comamonadaceae	g__	s__
ASV1215	0	0	0	0	0	0	0	0	0	0	0	0	0	0	0	0	0	0	0	8	k__Bacteria	p__Proteobacteria	c__Gammaproteobacteria	o__Burkholderiales	f__Comamonadaceae	g__Alicycliphilus	s__Melaminivora_alkalimesophila
ASV1216	0	0	0	0	0	0	0	0	0	0	0	0	0	0	0	0	0	0	0	7	k__Bacteria	p__Patescibacteria	c__Berkelbacteria	o__Berkelbacteria	f__Berkelbacteria	g__Berkelbacteria	s__
ASV1217	0	0	0	0	0	0	0	0	0	0	0	0	13	4	0	0	0	0	0	0	k__Bacteria	p__Firmicutes	c__Bacilli	o__	f__	g__	s__
ASV1218	0	0	0	0	0	0	0	0	0	0	0	0	7	0	0	0	0	3	0	0	k__Bacteria	p__Firmicutes	c__Clostridia	o__Christensenellales	f__Christensenellaceae	g__Christensenellaceae_R-7_group	s__
ASV1219	0	0	0	0	0	0	0	0	0	0	0	0	0	0	17	0	0	0	0	0	k__Bacteria	p__Bacteroidota	c__Bacteroidia	o__Bacteroidales	f__Prevotellaceae	g__	s__
ASV1220	0	0	0	0	0	0	0	0	0	0	0	0	0	0	0	6	0	0	0	0	k__Bacteria	p__Bacteroidota	c__Bacteroidia	o__Bacteroidales	f__Rikenellaceae	g__Rikenellaceae_RC9_gut_group	s__
ASV1221	0	0	0	0	0	0	0	0	0	0	0	0	0	0	0	10	0	0	0	0	k__Bacteria	p__Firmicutes	c__Clostridia	o__Oscillospirales	f__Oscillospiraceae	g__	s__
ASV1222	0	0	0	0	0	0	0	0	0	0	0	0	0	0	0	7	0	0	0	0	k__Bacteria	p__Firmicutes	c__Negativicutes	o__Veillonellales-Selenomonadales	f__Selenomonadaceae	g__Schwartzia	s__
ASV1223	0	0	0	0	0	0	0	0	0	0	0	0	0	0	0	12	0	0	0	0	k__Bacteria	p__Proteobacteria	c__Gammaproteobacteria	o__Burkholderiales	f__Comamonadaceae	g__Acidovorax	s__
ASV1224	0	0	0	0	0	0	0	0	0	0	0	0	0	0	0	4	0	0	0	0	k__Bacteria	p__Firmicutes	c__Bacilli	o__RF39	f__RF39	g__RF39	s__
ASV1225	0	0	0	0	0	0	0	0	0	0	0	0	0	0	0	5	0	0	0	0	k__Bacteria	p__Firmicutes	c__Bacilli	o__RF39	f__RF39	g__RF39	s__
ASV1226	0	0	0	0	0	0	0	0	0	0	0	0	0	0	0	0	0	6	0	0	k__Bacteria	p__Firmicutes	c__Clostridia	o__Oscillospirales	f__Oscillospiraceae	g__UCG-005	s__
ASV1227	0	0	0	0	0	0	0	0	0	0	0	0	0	0	0	0	0	11	0	0	k__Bacteria	p__Firmicutes	c__Clostridia	o__Oscillospirales	f__Oscillospiraceae	g__UCG-005	s__
ASV1228	0	0	0	0	0	0	0	0	0	0	0	0	0	0	0	0	0	0	12	0	k__Bacteria	p__Firmicutes	c__Clostridia	o__Lachnospirales	f__Lachnospiraceae	g__	s__
ASV1229	6	0	0	0	0	0	0	0	0	0	0	0	0	0	0	0	0	0	0	0	k__Bacteria	p__	c__	o__	f__	g__	s__
ASV1230	3	0	0	0	0	0	0	0	0	0	0	0	0	0	0	0	0	0	0	0	k__Bacteria	p__Firmicutes	c__Clostridia	o__Lachnospirales	f__Lachnospiraceae	g__Eubacterium_eligens_group	s__
ASV1231	0	0	0	0	0	0	0	0	0	2	0	10	0	0	0	0	0	0	0	0	k__Bacteria	p__Firmicutes	c__Clostridia	o__Lachnospirales	f__Lachnospiraceae	g__Blautia	s__
ASV1232	0	0	6	0	0	8	0	0	2	0	0	0	0	0	0	0	0	0	0	0	k__Bacteria	p__Desulfobacterota	c__Desulfovibrionia	o__Desulfovibrionales	f__Desulfovibrionaceae	g__Desulfovibrio	s__
ASV1233	0	0	0	0	12	0	0	0	0	0	0	0	0	0	0	0	0	0	0	0	k__Bacteria	p__Proteobacteria	c__Alphaproteobacteria	o__Micropepsales	f__Micropepsaceae	g__	s__
ASV1234	0	0	0	0	0	2	0	5	3	0	0	0	0	0	0	0	0	0	0	0	k__Bacteria	p__Chloroflexi	c__Anaerolineae	o__Anaerolineales	f__Anaerolineaceae	g__Flexilinea	s__Chloroflexi_bacterium
ASV1235	0	0	0	0	0	9	0	0	0	0	0	0	0	0	0	0	0	0	0	0	k__Bacteria	p__Firmicutes	c__Clostridia	o__Peptostreptococcales-Tissierellales	f__Peptostreptococcaceae	g__	s__
ASV1236	0	0	0	0	0	0	0	8	0	0	0	0	0	0	0	0	0	0	0	0	k__Bacteria	p__Proteobacteria	c__Gammaproteobacteria	o__Burkholderiales	f__Neisseriaceae	g__Neisseria	s__
ASV1237	0	0	0	0	0	0	0	0	6	0	0	0	0	0	0	0	0	0	0	0	k__Bacteria	p__Firmicutes	c__Bacilli	o__Lactobacillales	f__Lactobacillaceae	g__Lactobacillus	s__
ASV1238	0	0	0	0	0	0	0	0	7	0	0	0	0	0	0	0	0	0	0	0	k__Bacteria	p__Firmicutes	c__Bacilli	o__Lactobacillales	f__Leuconostocaceae	g__Leuconostoc	s__Leuconostoc_citreum
ASV1239	0	0	0	0	0	0	0	0	10	0	0	0	0	0	0	0	0	0	0	0	k__Bacteria	p__Firmicutes	c__Bacilli	o__Lactobacillales	f__Leuconostocaceae	g__Weissella	s__
ASV1240	0	0	0	0	0	0	0	0	0	0	6	0	0	0	0	0	0	0	0	0	k__Bacteria	p__Proteobacteria	c__Alphaproteobacteria	o__Caulobacterales	f__Caulobacteraceae	g__Phenylobacterium	s__
ASV1241	0	0	0	0	0	0	0	0	0	0	0	0	0	0	0	0	0	0	0	6	k__Bacteria	p__Chloroflexi	c__Chloroflexia	o__Thermomicrobiales	f__JG30-KF-CM45	g__JG30-KF-CM45	s__
ASV1242	0	0	0	0	0	0	0	0	0	0	0	0	0	0	0	0	0	0	0	7	k__Bacteria	p__Actinobacteriota	c__MB-A2-108	o__MB-A2-108	f__MB-A2-108	g__MB-A2-108	s__
ASV1243	0	0	0	0	0	0	0	0	0	0	0	0	0	0	0	0	0	0	0	8	k__Bacteria	p__Planctomycetota	c__Planctomycetes	o__Pirellulales	f__Pirellulaceae	g__	s__
ASV1244	0	0	0	0	0	0	0	0	0	0	0	0	0	0	0	0	0	0	0	8	k__Bacteria	p__Firmicutes	c__Clostridia	o__	f__	g__	s__
ASV1245	0	0	0	0	0	0	0	0	0	0	0	0	0	0	0	0	0	0	0	9	k__Bacteria	p__Bacteroidota	c__Bacteroidia	o__Bacteroidales	f__Prevotellaceae	g__Prevotella	s__
ASV1246	0	0	0	0	0	0	0	0	0	0	0	0	0	0	0	0	0	0	0	10	k__Bacteria	p__Firmicutes	c__Clostridia	o__Lachnospirales	f__Lachnospiraceae	g__	s__
ASV1247	0	0	0	0	0	0	0	0	0	0	0	0	0	0	0	0	0	0	0	9	k__Bacteria	p__Firmicutes	c__Negativicutes	o__Veillonellales-Selenomonadales	f__Selenomonadaceae	g__	s__
ASV1248	0	0	0	0	0	0	0	0	0	0	0	0	0	0	0	0	0	0	0	11	k__Bacteria	p__Firmicutes	c__Clostridia	o__Peptostreptococcales-Tissierellales	f__Peptostreptococcales-Tissierellales	g__Fenollaria	s__
ASV1249	0	0	0	0	0	0	0	0	0	0	0	0	0	0	0	0	0	0	0	8	k__Bacteria	p__Firmicutes	c__Clostridia	o__Lachnospirales	f__Lachnospiraceae	g__	s__
ASV1250	0	0	0	0	0	0	0	0	0	0	0	0	0	0	0	0	0	0	0	4	k__Bacteria	p__Proteobacteria	c__Gammaproteobacteria	o__Pseudomonadales	f__Pseudomonadaceae	g__Pseudomonas	s__
ASV1251	0	0	0	0	0	0	0	0	0	0	0	0	0	0	0	0	0	0	0	9	k__Bacteria	p__Firmicutes	c__Clostridia	o__Christensenellales	f__Christensenellaceae	g__Christensenellaceae_R-7_group	s__
ASV1252	0	0	0	0	0	0	0	0	0	0	0	0	0	0	0	0	0	0	0	9	k__Bacteria	p__Firmicutes	c__Clostridia	o__Oscillospirales	f__	g__	s__
ASV1253	0	0	0	0	0	0	0	0	0	0	0	0	0	0	0	0	0	0	0	5	k__Bacteria	p__Firmicutes	c__Negativicutes	o__Veillonellales-Selenomonadales	f__Selenomonadaceae	g__Megamonas	s__
ASV1254	0	0	0	0	0	0	0	0	0	0	0	0	0	0	0	0	0	0	0	10	k__Bacteria	p__Proteobacteria	c__Alphaproteobacteria	o__Caulobacterales	f__Caulobacteraceae	g__Asticcacaulis	s__Asticcacaulis_excentricus
ASV1255	0	0	0	0	0	0	0	0	0	0	0	0	0	0	0	0	0	0	0	9	k__Bacteria	p__Actinobacteriota	c__Coriobacteriia	o__Coriobacteriales	f__Coriobacteriaceae	g__Collinsella	s__
ASV1256	0	0	0	0	0	0	0	0	0	0	0	0	0	0	0	0	0	0	0	6	k__Bacteria	p__Proteobacteria	c__Gammaproteobacteria	o__Burkholderiales	f__Comamonadaceae	g__Caenimonas	s__
ASV1257	0	0	0	0	0	0	0	0	0	0	0	0	0	0	0	0	0	0	0	9	k__Bacteria	p__Firmicutes	c__Clostridia	o__Lachnospirales	f__Lachnospiraceae	g__	s__
ASV1258	0	0	0	0	0	0	0	0	0	0	0	0	0	0	0	0	0	0	0	9	k__Bacteria	p__Firmicutes	c__Clostridia	o__Lachnospirales	f__Lachnospiraceae	g__Ruminococcus_gauvreauii_group	s__
ASV1259	0	0	0	0	0	0	0	0	0	0	0	0	0	0	0	0	0	0	0	9	k__Bacteria	p__Firmicutes	c__Clostridia	o__Clostridia_UCG-014	f__Clostridia_UCG-014	g__Clostridia_UCG-014	s__
ASV1260	0	0	0	0	0	0	0	0	0	0	0	6	0	0	0	0	0	0	0	0	k__Bacteria	p__Bacteroidota	c__Bacteroidia	o__Bacteroidales	f__Rikenellaceae	g__Rikenellaceae_RC9_gut_group	s__
ASV1261	0	0	0	0	0	0	0	0	0	0	0	0	0	11	0	0	0	0	0	0	k__Bacteria	p__Firmicutes	c__Clostridia	o__Clostridiales	f__Clostridiaceae	g__Clostridium_sensu_stricto_1	s__
ASV1262	0	0	0	0	0	0	0	0	0	0	0	0	0	0	0	5	0	0	0	0	k__Bacteria	p__Bacteroidota	c__Bacteroidia	o__Chitinophagales	f__Chitinophagaceae	g__Parasegetibacter	s__Parasegetibacter_luojiensis
ASV1263	0	0	0	0	0	0	0	0	0	0	0	0	0	0	0	9	0	0	0	0	k__Bacteria	p__Bacteroidota	c__Bacteroidia	o__Bacteroidales	f__Prevotellaceae	g__Prevotella	s__
ASV1264	0	0	0	0	0	0	0	0	0	0	0	0	0	0	0	7	0	0	0	0	k__Bacteria	p__Bacteroidota	c__Bacteroidia	o__Bacteroidales	f__Muribaculaceae	g__Muribaculaceae	s__
ASV1265	0	0	0	0	0	0	0	0	0	0	0	0	0	0	0	3	0	0	0	0	k__Bacteria	p__Firmicutes	c__Clostridia	o__Oscillospirales	f__Ruminococcaceae	g__Ruminococcus	s__
ASV1266	0	0	0	0	0	0	0	0	0	0	0	0	0	0	0	12	0	0	0	0	k__Bacteria	p__Proteobacteria	c__Gammaproteobacteria	o__Burkholderiales	f__Sutterellaceae	g__Parasutterella	s__
ASV1267	0	0	0	0	0	0	0	0	0	0	0	0	0	0	0	7	0	0	0	0	k__Bacteria	p__Firmicutes	c__Clostridia	o__Oscillospirales	f__Eubacterium_coprostanoligenes_group	g__Eubacterium_coprostanoligenes_group	s__
ASV1268	0	0	0	0	0	0	0	0	0	0	0	0	0	0	0	1	0	0	3	0	k__Bacteria	p__Firmicutes	c__Bacilli	o__RF39	f__RF39	g__RF39	s__
ASV1269	0	0	0	0	0	0	0	0	0	0	0	0	0	0	0	8	0	0	0	0	k__Bacteria	p__Firmicutes	c__Bacilli	o__RF39	f__RF39	g__RF39	s__
ASV1270	0	0	0	0	0	0	0	0	0	0	0	0	0	0	0	0	5	0	3	0	k__Bacteria	p__Actinobacteriota	c__Actinobacteria	o__Actinomycetales	f__Actinomycetaceae	g__Arcanobacterium	s__
ASV1271	0	0	0	0	0	0	0	0	0	0	0	0	0	0	0	0	0	5	0	0	k__Bacteria	p__Firmicutes	c__Bacilli	o__RF39	f__RF39	g__RF39	s__
ASV1272	0	0	0	0	0	0	0	0	0	0	0	0	0	0	0	0	0	6	0	0	k__Bacteria	p__Cyanobacteria	c__Vampirivibrionia	o__Gastranaerophilales	f__Gastranaerophilales	g__Gastranaerophilales	s__
ASV1273	0	0	0	0	0	0	0	0	0	0	0	0	0	0	0	0	0	7	0	0	k__Bacteria	p__Firmicutes	c__Clostridia	o__Lachnospirales	f__Lachnospiraceae	g__	s__
ASV1274	0	0	0	0	0	0	0	0	0	0	0	0	0	0	0	0	0	8	0	0	k__Bacteria	p__Firmicutes	c__Clostridia	o__Oscillospirales	f__Ruminococcaceae	g__Ruminococcus	s__
ASV1275	0	0	0	0	0	0	0	0	0	0	0	0	0	0	0	0	0	0	9	0	k__Bacteria	p__Proteobacteria	c__Gammaproteobacteria	o__Burkholderiales	f__Neisseriaceae	g__Neisseria	s__
ASV1276	0	0	0	0	0	0	0	0	0	0	0	0	0	0	0	0	0	0	10	0	k__Bacteria	p__Firmicutes	c__Bacilli	o__RF39	f__RF39	g__RF39	s__
ASV1277	3	0	0	0	0	0	0	0	0	0	0	0	0	0	0	0	0	0	0	0	k__Bacteria	p__Actinobacteriota	c__Actinobacteria	o__Bifidobacteriales	f__Bifidobacteriaceae	g__Bifidobacterium	s__
ASV1278	3	0	0	0	0	0	0	0	0	0	0	0	0	0	0	0	0	0	0	0	k__Bacteria	p__Firmicutes	c__Clostridia	o__Oscillospirales	f__Ruminococcaceae	g__Faecalibacterium	s__
ASV1279	0	0	0	0	7	0	0	0	0	0	0	0	0	0	0	0	0	0	0	0	k__Bacteria	p__Proteobacteria	c__Alphaproteobacteria	o__Rhizobiales	f__Rhizobiaceae	g__Allorhizobium-Neorhizobium-Pararhizobium-Rhizobium	s__
ASV1280	0	0	0	0	0	9	0	0	0	0	0	0	0	0	0	0	0	0	0	0	k__Bacteria	p__Firmicutes	c__Bacilli	o__Lactobacillales	f__Leuconostocaceae	g__Weissella	s__
ASV1281	0	0	0	0	0	6	0	0	0	0	0	0	0	0	0	0	0	0	0	0	k__Bacteria	p__Firmicutes	c__Clostridia	o__Clostridiales	f__Clostridiaceae	g__Sarcina	s__
ASV1282	0	0	0	0	0	3	0	0	0	0	0	0	0	0	0	0	0	0	0	0	k__Bacteria	p__Actinobacteriota	c__Coriobacteriia	o__Coriobacteriales	f__Eggerthellaceae	g__	s__
ASV1283	0	0	0	0	0	0	13	0	0	0	0	0	0	0	0	0	0	0	0	0	k__Bacteria	p__Proteobacteria	c__Gammaproteobacteria	o__Pseudomonadales	f__Pseudomonadaceae	g__Pseudomonas	s__
ASV1284	0	0	0	0	0	0	0	0	0	0	10	0	0	0	0	0	0	0	0	0	k__Bacteria	p__Proteobacteria	c__Alphaproteobacteria	o__Rhizobiales	f__Devosiaceae	g__Devosia	s__
ASV1285	0	0	0	0	0	0	0	0	0	0	0	0	0	0	0	0	0	0	0	9	k__Bacteria	p__Planctomycetota	c__Phycisphaerae	o__Tepidisphaerales	f__WD2101_soil_group	g__WD2101_soil_group	s__
ASV1286	0	0	0	0	0	0	0	0	0	0	0	0	0	0	0	0	0	0	0	11	k__Bacteria	p__Bacteroidota	c__Bacteroidia	o__Bacteroidales	f__Prevotellaceae	g__Prevotella	s__
ASV1287	0	0	0	0	0	0	0	0	0	0	0	0	0	0	0	0	0	0	0	8	k__Bacteria	p__Firmicutes	c__Negativicutes	o__	f__	g__	s__
ASV1288	0	0	0	0	0	0	0	0	0	0	0	0	0	0	0	0	0	0	0	6	k__Bacteria	p__Firmicutes	c__Clostridia	o__Lachnospirales	f__Lachnospiraceae	g__Lachnoclostridium	s__
ASV1289	0	0	0	0	0	0	0	0	0	0	0	0	0	0	0	0	0	0	0	7	k__Bacteria	p__Firmicutes	c__Clostridia	o__Lachnospirales	f__Lachnospiraceae	g__	s__
ASV1290	0	0	0	0	0	0	0	0	0	0	0	0	0	0	0	0	0	0	0	8	k__Bacteria	p__Firmicutes	c__Clostridia	o__Lachnospirales	f__Lachnospiraceae	g__	s__
ASV1291	0	0	0	0	0	0	0	0	0	0	0	0	0	0	0	0	0	0	0	6	k__Bacteria	p__Desulfobacterota	c__Desulfovibrionia	o__Desulfovibrionales	f__Desulfovibrionaceae	g__Bilophila	s__
ASV1292	0	0	0	0	0	0	0	0	0	0	0	0	0	0	0	0	0	0	0	11	k__Bacteria	p__Proteobacteria	c__Alphaproteobacteria	o__Sphingomonadales	f__Sphingomonadaceae	g__	s__
ASV1293	0	0	0	0	0	0	0	0	0	0	0	0	0	0	0	0	0	0	0	9	k__Bacteria	p__Firmicutes	c__Clostridia	o__Oscillospirales	f__Oscillospiraceae	g__UCG-005	s__
ASV1294	0	0	0	0	0	0	0	0	0	0	0	0	0	0	0	0	0	0	0	10	k__Bacteria	p__Firmicutes	c__Clostridia	o__Oscillospirales	f__Oscillospiraceae	g__UCG-005	s__human_gut
ASV1295	0	0	0	0	0	0	0	0	0	0	0	0	0	0	0	0	0	0	0	3	k__Bacteria	p__Firmicutes	c__Clostridia	o__Peptococcales	f__Peptococcaceae	g__	s__
ASV1296	0	0	0	0	0	0	0	0	0	0	0	0	0	0	0	0	0	0	0	8	k__Bacteria	p__Firmicutes	c__Negativicutes	o__Veillonellales-Selenomonadales	f__Selenomonadaceae	g__Mitsuokella	s__
ASV1297	0	0	0	0	0	0	0	0	0	0	0	0	0	0	0	0	0	0	0	6	k__Bacteria	p__Proteobacteria	c__Gammaproteobacteria	o__Burkholderiales	f__Comamonadaceae	g__Acidovorax	s__
ASV1298	0	0	0	0	0	0	0	0	0	0	0	0	0	0	0	0	0	0	0	8	k__Bacteria	p__Proteobacteria	c__Gammaproteobacteria	o__Burkholderiales	f__Nitrosomonadaceae	g__MND1	s__
ASV1299	0	0	0	0	0	0	0	0	0	0	0	0	0	0	0	0	0	0	0	8	k__Bacteria	p__Firmicutes	c__Clostridia	o__Oscillospirales	f__Ruminococcaceae	g__	s__
ASV1300	0	0	0	0	0	0	0	0	0	0	0	0	0	0	0	0	0	0	0	8	k__Bacteria	p__Actinobacteriota	c__Acidimicrobiia	o__	f__	g__	s__
ASV1301	0	0	0	0	0	0	0	0	0	0	0	9	0	0	0	0	0	0	0	0	k__Bacteria	p__Firmicutes	c__Clostridia	o__Oscillospirales	f__Oscillospiraceae	g__UCG-005	s__
ASV1302	0	0	0	0	0	0	0	0	0	0	0	0	0	0	0	7	0	0	0	0	k__Bacteria	p__	c__	o__	f__	g__	s__
ASV1303	0	0	0	0	0	0	0	0	0	0	0	0	0	0	0	3	0	0	0	0	k__Bacteria	p__Bacteroidota	c__Bacteroidia	o__Bacteroidales	f__Bacteroidaceae	g__Bacteroides	s__
ASV1304	0	0	0	0	0	0	0	0	0	0	0	0	0	0	0	6	0	0	0	0	k__Bacteria	p__Bacteroidota	c__Bacteroidia	o__Bacteroidales	f__	g__	s__
ASV1305	0	0	0	0	0	0	0	0	0	0	0	0	0	0	0	2	0	0	0	0	k__Bacteria	p__Firmicutes	c__Clostridia	o__Oscillospirales	f__Butyricicoccaceae	g__UCG-009	s__
ASV1306	0	0	0	0	0	0	0	0	0	0	0	0	0	0	0	5	0	0	0	0	k__Bacteria	p__Firmicutes	c__Clostridia	o__Oscillospirales	f__Oscillospiraceae	g__NK4A214_group	s__Lachnospiraceae_bacterium
ASV1307	0	0	0	0	0	0	0	0	0	0	0	0	0	0	0	5	0	0	0	0	k__Bacteria	p__Firmicutes	c__Clostridia	o__Peptostreptococcales-Tissierellales	f__Peptostreptococcales-Tissierellales	g__Anaerococcus	s__Anaerococcus_vaginalis
ASV1308	0	0	0	0	0	0	0	0	0	0	0	0	0	0	0	2	0	0	0	0	k__Bacteria	p__Firmicutes	c__Clostridia	o__Lachnospirales	f__Lachnospiraceae	g__Ruminococcus_torques_group	s__
ASV1309	0	0	0	0	0	0	0	0	0	0	0	0	0	0	0	0	0	4	0	0	k__Bacteria	p__Planctomycetota	c__Planctomycetes	o__Pirellulales	f__Pirellulaceae	g__p-1088-a5_gut_group	s__
ASV1310	4	0	0	0	0	0	0	0	0	0	0	0	0	0	0	0	0	0	0	0	k__Archaea	p__	c__	o__	f__	g__	s__
ASV1311	2	0	0	0	0	0	0	0	0	0	0	0	0	0	0	0	0	2	0	0	k__Bacteria	p__Firmicutes	c__Clostridia	o__Peptostreptococcales-Tissierellales	f__Anaerovoracaceae	g__Family_XIII_AD3011_group	s__
ASV1312	3	0	0	0	3	0	0	0	0	0	0	0	0	0	0	0	0	0	0	0	k__Bacteria	p__Actinobacteriota	c__Actinobacteria	o__Pseudonocardiales	f__Pseudonocardiaceae	g__Amycolatopsis	s__
ASV1313	4	0	0	0	0	0	0	0	0	0	0	0	0	0	0	0	0	0	0	0	k__Bacteria	p__Firmicutes	c__Clostridia	o__Lachnospirales	f__Lachnospiraceae	g__Fusicatenibacter	s__
ASV1314	2	0	0	0	0	0	0	0	0	0	0	0	0	0	0	0	0	0	0	0	k__Bacteria	p__Proteobacteria	c__Gammaproteobacteria	o__Burkholderiales	f__Methylophilaceae	g__MM2	s__
ASV1315	6	0	0	0	0	0	0	0	0	0	0	0	0	0	0	0	0	0	0	0	k__	p__	c__	o__	f__	g__	s__
ASV1316	0	16	0	0	0	0	0	0	0	0	0	0	0	0	0	0	0	0	0	0	k__Bacteria	p__Firmicutes	c__Negativicutes	o__Veillonellales-Selenomonadales	f__Veillonellaceae	g__Veillonella	s__
ASV1317	0	0	0	0	11	0	0	0	0	0	0	0	0	0	0	0	0	0	0	0	k__Bacteria	p__Proteobacteria	c__Gammaproteobacteria	o__Burkholderiales	f__Oxalobacteraceae	g__Massilia	s__
ASV1318	0	0	0	0	10	0	0	0	0	0	0	0	0	0	0	0	0	0	0	0	k__Bacteria	p__Proteobacteria	c__Gammaproteobacteria	o__Pseudomonadales	f__Moraxellaceae	g__Moraxella	s__Moraxella_porci
ASV1319	0	0	0	0	0	0	13	0	0	0	0	0	0	0	0	0	0	0	0	0	k__Bacteria	p__Fusobacteriota	c__Fusobacteriia	o__Fusobacteriales	f__Fusobacteriaceae	g__Fusobacterium	s__
ASV1320	0	0	0	0	0	0	0	6	0	0	0	0	0	0	0	0	0	0	0	0	k__Bacteria	p__Actinobacteriota	c__Actinobacteria	o__Corynebacteriales	f__Corynebacteriaceae	g__Corynebacterium	s__
ASV1321	0	0	0	0	0	0	0	0	11	0	0	0	0	0	0	0	0	0	0	0	k__Bacteria	p__Actinobacteriota	c__Actinobacteria	o__Corynebacteriales	f__Corynebacteriaceae	g__Corynebacterium	s__Corynebacterium_amycolatum
ASV1322	0	0	0	0	0	0	0	0	0	0	1	0	0	0	0	0	0	0	0	5	k__Bacteria	p__Firmicutes	c__Clostridia	o__Clostridia	f__Hungateiclostridiaceae	g__	s__
ASV1323	0	0	0	0	0	0	0	0	0	0	0	0	0	0	0	0	0	0	0	10	k__Bacteria	p__Firmicutes	c__Bacilli	o__Bacillales	f__Bacillaceae	g__Bacillus	s__
ASV1324	0	0	0	0	0	0	0	0	0	0	0	0	0	0	0	0	0	0	0	9	k__Bacteria	p__Firmicutes	c__Clostridia	o__Clostridia_UCG-014	f__Clostridia_UCG-014	g__Clostridia_UCG-014	s__
ASV1325	0	0	0	0	0	0	0	0	0	0	0	0	0	0	0	2	0	0	0	5	k__Bacteria	p__Bacteroidota	c__Bacteroidia	o__Bacteroidales	f__Prevotellaceae	g__Prevotellaceae_UCG-001	s__
ASV1326	0	0	0	0	0	0	0	0	0	0	0	0	0	0	0	0	0	0	0	7	k__Bacteria	p__Firmicutes	c__Clostridia	o__Lachnospirales	f__Lachnospiraceae	g__Ruminococcus_torques_group	s__
ASV1327	0	0	0	0	0	0	0	0	0	0	0	0	0	0	0	4	0	0	0	7	k__Bacteria	p__Actinobacteriota	c__Actinobacteria	o__Micrococcales	f__Dermacoccaceae	g__Kytococcus	s__
ASV1328	0	0	0	0	0	0	0	0	0	0	0	0	0	0	0	0	0	0	0	6	k__Bacteria	p__Proteobacteria	c__Gammaproteobacteria	o__Enterobacterales	f__Enterobacteriaceae	g__	s__
ASV1329	0	0	0	0	0	0	0	0	0	0	0	0	0	0	0	0	0	0	0	10	k__Bacteria	p__Firmicutes	c__Clostridia	o__Lachnospirales	f__Lachnospiraceae	g__	s__
ASV1330	0	0	0	0	0	0	0	0	0	0	0	0	0	0	0	0	0	0	0	8	k__Bacteria	p__Firmicutes	c__Clostridia	o__Lachnospirales	f__Lachnospiraceae	g__Eubacterium_hallii_group	s__
ASV1331	0	0	0	0	0	0	0	0	0	0	0	0	0	0	0	0	0	0	0	10	k__Bacteria	p__Proteobacteria	c__Gammaproteobacteria	o__Pseudomonadales	f__Moraxellaceae	g__Acinetobacter	s__
ASV1332	0	0	0	0	0	0	0	0	0	0	0	0	0	0	0	0	0	0	0	7	k__Bacteria	p__Firmicutes	c__Clostridia	o__Oscillospirales	f__Oscillospiraceae	g__	s__
ASV1333	0	0	0	0	0	0	0	0	0	0	0	0	0	0	0	0	0	0	0	9	k__Bacteria	p__Firmicutes	c__Clostridia	o__	f__	g__	s__
ASV1334	0	0	0	0	0	0	0	0	0	0	0	0	0	0	0	0	0	0	0	5	k__Bacteria	p__Proteobacteria	c__Gammaproteobacteria	o__Burkholderiales	f__Sutterellaceae	g__Sutterella	s__
ASV1335	0	0	0	0	0	0	0	0	0	0	0	0	0	0	0	0	0	0	0	4	k__Bacteria	p__Proteobacteria	c__Gammaproteobacteria	o__Burkholderiales	f__Comamonadaceae	g__Rubrivivax	s__
ASV1336	0	0	0	0	0	0	0	0	0	0	0	0	0	0	13	0	0	0	0	0	k__	p__	c__	o__	f__	g__	s__
ASV1337	0	0	0	0	0	0	0	0	0	0	0	0	0	0	16	0	0	0	0	0	k__Bacteria	p__Bacteroidota	c__Bacteroidia	o__Bacteroidales	f__Bacteroidaceae	g__Bacteroides	s__
ASV1338	0	0	0	0	0	0	0	0	0	0	0	0	0	0	15	0	0	0	0	0	k__Bacteria	p__Proteobacteria	c__Gammaproteobacteria	o__Pasteurellales	f__Pasteurellaceae	g__Actinobacillus	s__Actinobacillus_rossii
ASV1339	0	0	0	0	0	0	0	0	0	0	0	0	0	0	0	11	0	0	0	0	k__Archaea	p__Halobacterota	c__Methanosarcinia	o__Methanosarciniales	f__Methanosaetaceae	g__Methanosaeta	s__
ASV1340	0	0	0	0	0	0	0	0	0	0	0	0	0	0	0	7	0	0	0	0	k__Bacteria	p__Cyanobacteria	c__Vampirivibrionia	o__Gastranaerophilales	f__Gastranaerophilales	g__Gastranaerophilales	s__
ASV1341	0	0	0	0	0	0	0	0	0	0	0	0	0	0	0	4	0	0	0	0	k__Bacteria	p__Verrucomicrobiota	c__Kiritimatiellae	o__WCHB1-41	f__WCHB1-41	g__WCHB1-41	s__
ASV1342	0	0	0	0	0	0	0	0	0	0	0	0	0	0	0	5	0	0	0	0	k__Bacteria	p__Bacteroidota	c__Bacteroidia	o__Bacteroidales	f__Bacteroidaceae	g__Bacteroides	s__
ASV1343	0	0	0	0	0	0	0	0	0	0	0	0	0	0	0	6	0	1	0	0	k__Bacteria	p__Firmicutes	c__Clostridia	o__Oscillospirales	f__Eubacterium_coprostanoligenes_group	g__Eubacterium_coprostanoligenes_group	s__
ASV1344	0	0	0	0	0	0	0	0	0	0	0	0	0	0	0	8	0	0	0	0	k__Bacteria	p__Firmicutes	c__Clostridia	o__Lachnospirales	f__Lachnospiraceae	g__	s__
ASV1345	0	0	0	0	0	0	0	0	0	0	0	0	0	0	0	0	0	6	0	0	k__Bacteria	p__Bacteroidota	c__Bacteroidia	o__Bacteroidales	f__Rikenellaceae	g__Rikenellaceae_RC9_gut_group	s__wallaby_gut
ASV1346	0	0	0	0	0	0	0	0	0	0	0	0	0	0	0	0	0	4	0	0	k__Bacteria	p__Bacteroidota	c__Bacteroidia	o__Bacteroidales	f__Prevotellaceae	g__Alloprevotella	s__
ASV1347	0	0	0	0	0	0	0	0	0	0	0	0	0	0	0	0	0	2	0	0	k__Bacteria	p__Firmicutes	c__Clostridia	o__Lachnospirales	f__Lachnospiraceae	g__	s__
ASV1348	0	0	0	0	0	0	0	0	0	0	0	0	0	0	0	0	0	0	6	0	k__Bacteria	p__Firmicutes	c__Bacilli	o__Lactobacillales	f__Lactobacillaceae	g__Lactobacillus	s__
ASV1349	0	0	0	0	0	0	0	0	0	0	0	0	0	0	0	0	0	0	9	0	k__Bacteria	p__Firmicutes	c__Bacilli	o__Lactobacillales	f__Streptococcaceae	g__Streptococcus	s__Streptococcus_parasuis
ASV1350	0	0	0	0	0	0	0	0	0	0	0	0	0	0	0	0	0	0	6	0	k__Bacteria	p__Firmicutes	c__Bacilli	o__RF39	f__RF39	g__RF39	s__
ASV1351	0	2	0	0	0	0	0	0	7	0	0	0	0	0	0	0	0	0	0	0	k__Bacteria	p__Firmicutes	c__Bacilli	o__Lactobacillales	f__Lactobacillaceae	g__Lactobacillus	s__
ASV1352	0	9	0	0	0	0	0	0	0	0	0	0	0	0	0	0	0	0	0	0	k__Bacteria	p__Bacteroidota	c__Bacteroidia	o__Bacteroidales	f__Prevotellaceae	g__Alloprevotella	s__Prevotella_sp
ASV1353	0	8	0	0	0	0	0	0	0	0	4	0	0	0	0	0	0	0	0	0	k__Bacteria	p__Firmicutes	c__Clostridia	o__Peptostreptococcales-Tissierellales	f__Peptostreptococcaceae	g__Peptostreptococcus	s__Peptostreptococcus_sp
ASV1354	0	0	0	6	0	0	0	0	5	0	0	0	0	0	0	0	0	0	0	0	k__Bacteria	p__Firmicutes	c__Bacilli	o__Lactobacillales	f__Leuconostocaceae	g__Leuconostoc	s__
ASV1355	0	0	0	0	5	0	0	0	0	0	4	0	0	0	0	0	0	0	0	0	k__Bacteria	p__Bacteroidota	c__Bacteroidia	o__Flavobacteriales	f__Crocinitomicaceae	g__Fluviicola	s__
ASV1356	0	0	0	0	11	0	0	0	0	0	0	0	0	0	0	0	0	0	0	0	k__Bacteria	p__Proteobacteria	c__Gammaproteobacteria	o__Xanthomonadales	f__Rhodanobacteraceae	g__Rhodanobacter	s__
ASV1357	0	0	0	0	7	0	0	0	0	0	0	0	0	0	0	0	0	0	0	0	k__Bacteria	p__Acidobacteriota	c__Acidobacteriae	o__Acidobacteriales	f__	g__	s__
ASV1358	0	0	0	0	0	0	11	0	0	0	0	0	0	0	0	0	0	0	0	0	k__Bacteria	p__Firmicutes	c__Clostridia	o__Peptostreptococcales-Tissierellales	f__Peptostreptococcales-Tissierellales	g__Parvimonas	s__
ASV1359	0	0	0	0	0	0	0	0	9	0	0	0	0	0	0	0	0	0	0	0	k__Bacteria	p__Firmicutes	c__Bacilli	o__Lactobacillales	f__Leuconostocaceae	g__Weissella	s__Weissella_jogaejeotgali
ASV1360	0	0	0	0	0	0	0	0	0	0	6	0	0	0	0	0	0	0	0	0	k__Bacteria	p__Bacteroidota	c__Bacteroidia	o__Flavobacteriales	f__Weeksellaceae	g__Chryseobacterium	s__
ASV1361	0	0	0	0	0	0	0	0	0	0	5	0	0	0	0	0	0	0	0	0	k__Bacteria	p__Bacteroidota	c__Bacteroidia	o__Flavobacteriales	f__Weeksellaceae	g__Chryseobacterium	s__Chryseobacterium_taklimakanense
ASV1362	0	0	0	0	0	0	0	0	0	0	5	0	0	0	0	0	0	0	0	0	k__Bacteria	p__WPS-2	c__WPS-2	o__WPS-2	f__WPS-2	g__WPS-2	s__
ASV1363	0	0	0	0	0	0	0	0	0	0	10	0	0	0	0	0	0	0	0	0	k__Bacteria	p__Actinobacteriota	c__Actinobacteria	o__Corynebacteriales	f__Corynebacteriaceae	g__Corynebacterium	s__
ASV1364	0	0	0	0	0	0	0	0	0	0	7	0	0	0	0	0	0	0	0	0	k__Bacteria	p__Firmicutes	c__Clostridia	o__Lachnospirales	f__Lachnospiraceae	g__Blautia	s__
ASV1365	0	0	0	0	0	0	0	0	0	0	8	0	0	0	0	0	0	0	0	0	k__Bacteria	p__Proteobacteria	c__Alphaproteobacteria	o__Caulobacterales	f__Hyphomonadaceae	g__Hirschia	s__
ASV1366	0	0	0	0	0	0	0	0	0	0	10	0	0	0	0	0	0	0	0	0	k__Bacteria	p__Acidobacteriota	c__Acidobacteriae	o__Acidobacteriales	f__Acidobacteriaceae_Subgroup_1	g__	s__
ASV1367	0	0	0	0	0	0	0	0	0	0	0	0	0	0	0	0	0	0	0	9	k__Bacteria	p__Planctomycetota	c__Planctomycetes	o__Pirellulales	f__Pirellulaceae	g__	s__
ASV1368	0	0	0	0	0	0	0	0	0	0	0	0	0	0	0	0	0	0	0	7	k__Bacteria	p__Bacteroidota	c__Bacteroidia	o__Cytophagales	f__Hymenobacteraceae	g__Nibribacter	s__
ASV1369	0	0	0	0	0	0	0	0	0	0	0	0	0	0	0	0	0	0	0	8	k__Bacteria	p__Firmicutes	c__Bacilli	o__Paenibacillales	f__Paenibacillaceae	g__Paenibacillus	s__Paenibacillus_quercus
ASV1370	0	0	0	0	0	0	0	0	0	0	0	0	0	0	0	0	0	0	0	6	k__Bacteria	p__Firmicutes	c__Bacilli	o__Staphylococcales	f__Staphylococcaceae	g__Staphylococcus	s__
ASV1371	0	0	0	0	0	0	0	0	0	0	0	0	0	0	0	0	0	0	0	9	k__Bacteria	p__Bacteroidota	c__Bacteroidia	o__Bacteroidales	f__Porphyromonadaceae	g__Porphyromonas	s__
ASV1372	0	0	0	0	0	0	0	0	0	0	0	0	0	0	0	0	0	0	0	11	k__Bacteria	p__Bacteroidota	c__Bacteroidia	o__Bacteroidales	f__Prevotellaceae	g__Alloprevotella	s__
ASV1373	0	0	0	0	0	0	0	0	0	0	0	0	0	0	0	0	0	0	0	10	k__Bacteria	p__Firmicutes	c__Clostridia	o__Oscillospirales	f__	g__	s__
ASV1374	0	0	0	0	0	0	0	0	0	0	0	0	0	0	0	0	0	0	0	9	k__Bacteria	p__	c__	o__	f__	g__	s__
ASV1375	0	0	0	0	0	0	0	0	0	0	0	0	0	0	0	0	0	0	0	10	k__Bacteria	p__Firmicutes	c__Clostridia	o__Lachnospirales	f__Lachnospiraceae	g__Agathobacter	s__Eubacterium_ramulus
ASV1376	0	0	0	0	0	0	0	0	0	0	0	0	0	0	0	0	0	0	0	8	k__Bacteria	p__Firmicutes	c__Clostridia	o__	f__	g__	s__
ASV1377	0	0	0	0	0	0	0	0	0	0	0	0	0	0	0	0	0	0	0	6	k__Bacteria	p__Firmicutes	c__Negativicutes	o__Acidaminococcales	f__Acidaminococcaceae	g__Phascolarctobacterium	s__
ASV1378	0	0	0	0	0	0	0	0	0	0	0	0	0	0	0	0	0	0	0	10	k__Bacteria	p__	c__	o__	f__	g__	s__
ASV1379	0	0	0	0	0	0	0	0	0	0	0	0	0	0	0	0	0	0	0	7	k__Bacteria	p__Proteobacteria	c__Gammaproteobacteria	o__Burkholderiales	f__Sutterellaceae	g__Parasutterella	s__
ASV1380	0	0	0	0	0	0	0	0	0	0	0	0	0	0	0	0	0	0	0	10	k__Bacteria	p__Deinococcota	c__Deinococci	o__Deinococcales	f__Deinococcaceae	g__Deinococcus	s__
ASV1381	0	0	0	0	0	0	0	0	0	0	0	0	0	0	0	5	0	0	0	0	k__Bacteria	p__Cyanobacteria	c__Vampirivibrionia	o__Gastranaerophilales	f__Gastranaerophilales	g__Gastranaerophilales	s__
ASV1382	0	0	0	0	0	0	0	0	0	0	0	0	0	0	0	6	0	0	0	0	k__Bacteria	p__Bacteroidota	c__Bacteroidia	o__Bacteroidales	f__Rikenellaceae	g__Rikenellaceae_RC9_gut_group	s__
ASV1383	0	0	0	0	0	0	0	0	0	0	0	0	0	0	0	7	0	0	0	0	k__Bacteria	p__Bacteroidota	c__Bacteroidia	o__Bacteroidales	f__Prevotellaceae	g__	s__
ASV1384	0	0	0	0	0	0	0	0	0	0	0	0	0	0	0	8	0	0	0	0	k__Bacteria	p__Actinobacteriota	c__Actinobacteria	o__Corynebacteriales	f__Corynebacteriaceae	g__Corynebacterium	s__
ASV1385	0	0	0	0	0	0	0	0	0	0	0	0	0	0	0	6	0	0	0	0	k__Bacteria	p__Firmicutes	c__Clostridia	o__Oscillospirales	f__Eubacterium_coprostanoligenes_group	g__Eubacterium_coprostanoligenes_group	s__
ASV1386	0	0	0	0	0	0	0	0	0	0	0	0	0	0	0	2	0	3	0	0	k__Bacteria	p__Firmicutes	c__Clostridia	o__Oscillospirales	f__Ruminococcaceae	g__Subdoligranulum	s__
ASV1387	0	0	0	0	0	0	0	0	0	0	0	0	0	0	0	7	0	0	0	0	k__Bacteria	p__Firmicutes	c__Clostridia	o__Oscillospirales	f__Oscillospiraceae	g__Oscillospira	s__
ASV1388	0	0	0	0	0	0	0	0	0	0	0	0	0	0	0	6	0	0	0	0	k__Bacteria	p__Firmicutes	c__Clostridia	o__Christensenellales	f__Christensenellaceae	g__Christensenellaceae_R-7_group	s__
ASV1389	0	0	0	0	0	0	0	0	0	0	0	0	0	0	0	0	2	2	3	0	k__Bacteria	p__Firmicutes	c__Clostridia	o__Lachnospirales	f__Lachnospiraceae	g__Lachnospiraceae_AC2044_group	s__
ASV1390	0	0	0	0	0	0	0	0	0	0	0	0	0	0	0	0	0	4	0	0	k__Bacteria	p__Firmicutes	c__Bacilli	o__Erysipelotrichales	f__Erysipelotrichaceae	g__Dielma	s__
ASV1391	0	0	0	0	0	0	0	0	0	0	0	0	0	0	0	0	0	5	0	0	k__Bacteria	p__Cyanobacteria	c__Vampirivibrionia	o__Gastranaerophilales	f__Gastranaerophilales	g__Gastranaerophilales	s__
ASV1392	0	0	0	0	0	0	0	0	0	0	0	0	0	0	0	0	0	8	0	0	k__Bacteria	p__Firmicutes	c__Clostridia	o__Lachnospirales	f__Lachnospiraceae	g__Ruminococcus_torques_group	s__
ASV1393	0	0	0	0	0	0	0	0	0	0	0	0	0	0	0	0	0	4	0	0	k__Bacteria	p__Desulfobacterota	c__Desulfovibrionia	o__Desulfovibrionales	f__Desulfovibrionaceae	g__Mailhella	s__Desulfovibrio_sp
ASV1394	0	0	0	0	0	0	0	0	0	0	0	0	0	0	0	0	0	7	0	0	k__Bacteria	p__Firmicutes	c__Clostridia	o__Christensenellales	f__Christensenellaceae	g__Christensenellaceae_R-7_group	s__
ASV1395	0	0	0	0	0	0	0	0	0	0	0	0	0	0	0	0	0	2	0	0	k__Bacteria	p__Firmicutes	c__Bacilli	o__RF39	f__RF39	g__RF39	s__
ASV1396	0	0	0	0	0	0	0	0	0	0	0	0	0	0	0	0	0	0	7	0	k__Bacteria	p__Firmicutes	c__Bacilli	o__Mycoplasmatales	f__Mycoplasmataceae	g__Mycoplasma	s__Metamycoplasma_sualvi
ASV1397	0	0	0	0	0	0	0	0	0	0	0	0	0	0	0	0	0	0	8	0	k__Bacteria	p__Actinobacteriota	c__Actinobacteria	o__Corynebacteriales	f__Corynebacteriaceae	g__Corynebacterium	s__
ASV1398	7	0	0	0	0	0	0	0	0	0	0	0	0	0	0	0	0	0	0	0	k__Bacteria	p__Firmicutes	c__Negativicutes	o__Veillonellales-Selenomonadales	f__Selenomonadaceae	g__Anaerovibrio	s__
ASV1399	0	0	7	0	0	0	0	0	5	0	0	0	0	0	0	0	0	0	0	0	k__Bacteria	p__Firmicutes	c__Negativicutes	o__Veillonellales-Selenomonadales	f__Veillonellaceae	g__Veillonella	s__
ASV1400	0	0	0	17	0	0	0	0	0	0	0	0	0	0	0	0	0	0	0	0	k__Bacteria	p__Firmicutes	c__Bacilli	o__Lactobacillales	f__Lactobacillaceae	g__Lactobacillus	s__
ASV1401	0	0	0	0	7	0	0	0	0	0	0	0	0	0	0	0	0	0	0	0	k__Bacteria	p__Chloroflexi	c__AD3	o__AD3	f__AD3	g__AD3	s__
ASV1402	0	0	0	0	8	0	0	0	0	0	0	0	0	0	0	0	0	0	0	0	k__Bacteria	p__Proteobacteria	c__Alphaproteobacteria	o__Sphingomonadales	f__Sphingomonadaceae	g__Sphingomonas	s__
ASV1403	0	0	0	0	0	1	0	0	0	0	0	0	0	0	0	0	0	0	2	0	k__Bacteria	p__Proteobacteria	c__Gammaproteobacteria	o__Cardiobacteriales	f__Wohlfahrtiimonadaceae	g__Ignatzschineria	s__Ignatzschineria_larvae
ASV1404	0	0	0	0	0	0	0	0	9	0	0	0	0	0	0	0	0	0	0	0	k__Bacteria	p__Actinobacteriota	c__Actinobacteria	o__Propionibacteriales	f__Propionibacteriaceae	g__Pseudopropionibacterium	s__
ASV1405	0	0	0	0	0	0	0	0	0	0	4	0	0	0	0	0	0	0	0	0	k__Bacteria	p__Patescibacteria	c__Saccharimonadia	o__Saccharimonadales	f__Saccharimonadaceae	g__TM7a	s__
ASV1406	0	0	0	0	0	0	0	0	0	0	1	0	0	0	5	0	0	0	0	0	k__Bacteria	p__Campilobacterota	c__Campylobacteria	o__Campylobacterales	f__Helicobacteraceae	g__Helicobacter	s__Helicobacter_canadensis
ASV1407	0	0	0	0	0	0	0	0	0	0	7	0	0	0	0	0	0	0	0	0	k__Bacteria	p__Firmicutes	c__Bacilli	o__Lactobacillales	f__Lactobacillaceae	g__Lactobacillus	s__
ASV1408	0	0	0	0	0	0	0	0	0	0	5	0	0	0	0	0	0	0	0	0	k__Bacteria	p__Firmicutes	c__Clostridia	o__Clostridia_UCG-014	f__Clostridia_UCG-014	g__Clostridia_UCG-014	s__
ASV1409	0	0	0	0	0	0	0	0	0	0	8	0	0	0	0	0	0	0	0	0	k__Bacteria	p__Bacteroidota	c__Bacteroidia	o__Flavobacteriales	f__Flavobacteriaceae	g__Flavobacterium	s__cf
ASV1410	0	0	0	0	0	0	0	0	0	0	5	0	0	0	0	0	0	0	0	0	k__Bacteria	p__Proteobacteria	c__Gammaproteobacteria	o__Xanthomonadales	f__Xanthomonadaceae	g__Stenotrophomonas	s__
ASV1411	0	0	0	0	0	0	0	0	0	0	0	0	0	0	0	0	0	0	0	6	k__Bacteria	p__Chloroflexi	c__Anaerolineae	o__Caldilineales	f__Caldilineaceae	g__	s__
ASV1412	0	0	0	0	0	0	0	0	0	0	0	0	0	0	0	0	0	0	0	7	k__Bacteria	p__Bacteroidota	c__Bacteroidia	o__Sphingobacteriales	f__Sphingobacteriaceae	g__Pedobacter	s__
ASV1413	0	0	0	0	0	0	0	0	0	0	0	0	0	0	0	0	0	0	0	6	k__Bacteria	p__Firmicutes	c__Bacilli	o__Lactobacillales	f__Carnobacteriaceae	g__Dolosigranulum	s__
ASV1414	0	0	0	0	0	0	0	0	0	0	0	0	0	0	0	0	0	0	0	1	k__Bacteria	p__Bacteroidota	c__Bacteroidia	o__Bacteroidales	f__Bacteroidaceae	g__Bacteroides	s__
ASV1415	0	0	0	0	0	0	0	0	0	0	0	0	0	0	0	0	0	0	0	7	k__Bacteria	p__Bacteroidota	c__Bacteroidia	o__Bacteroidales	f__Bacteroidaceae	g__Bacteroides	s__
ASV1416	0	0	0	0	0	0	0	0	0	0	0	0	0	0	0	0	0	0	0	6	k__Bacteria	p__Bacteroidota	c__Bacteroidia	o__Bacteroidales	f__Prevotellaceae	g__Alloprevotella	s__
ASV1417	0	0	0	0	0	0	0	0	0	0	0	0	0	0	0	0	0	0	0	5	k__Bacteria	p__Bacteroidota	c__Bacteroidia	o__Bacteroidales	f__Bacteroidaceae	g__Bacteroides	s__
ASV1418	0	0	0	0	0	0	0	0	0	0	0	0	0	0	0	0	0	0	0	9	k__Bacteria	p__Proteobacteria	c__Gammaproteobacteria	o__Enterobacterales	f__Enterobacteriaceae	g__	s__
ASV1419	0	0	0	0	0	0	0	0	0	0	0	0	0	0	0	0	0	0	0	9	k__Bacteria	p__Actinobacteriota	c__Actinobacteria	o__Bifidobacteriales	f__Bifidobacteriaceae	g__Bifidobacterium	s__
ASV1420	0	0	0	0	0	0	0	0	0	0	0	0	0	0	0	0	0	0	0	8	k__Bacteria	p__Firmicutes	c__Clostridia	o__Clostridiales	f__Clostridiaceae	g__Clostridium_sensu_stricto_1	s__Clostridium_butyricum
ASV1421	0	0	0	0	0	0	0	0	0	0	0	0	0	0	0	0	0	0	0	6	k__Bacteria	p__Proteobacteria	c__Gammaproteobacteria	o__Pseudomonadales	f__Moraxellaceae	g__Acinetobacter	s__
ASV1422	0	0	0	0	0	0	0	0	0	0	0	0	0	0	0	0	0	0	0	10	k__Bacteria	p__Proteobacteria	c__Gammaproteobacteria	o__Burkholderiales	f__Sutterellaceae	g__Sutterella	s__
ASV1423	0	0	0	0	0	0	0	0	0	0	0	0	0	0	0	0	0	0	0	4	k__Bacteria	p__Proteobacteria	c__Alphaproteobacteria	o__Rhodobacterales	f__Rhodobacteraceae	g__Paracoccus	s__
ASV1424	0	0	0	0	0	0	0	0	0	0	0	0	0	0	0	0	0	0	0	7	k__Bacteria	p__Firmicutes	c__Clostridia	o__Lachnospirales	f__Lachnospiraceae	g__Eubacterium_ruminantium_group	s__
ASV1425	0	0	0	0	0	0	0	0	0	0	0	2	0	0	0	0	0	3	0	0	k__Bacteria	p__Firmicutes	c__Clostridia	o__Lachnospirales	f__Lachnospiraceae	g__	s__
ASV1426	0	0	0	0	0	0	0	0	0	0	0	10	0	0	0	0	0	0	0	0	k__Bacteria	p__Firmicutes	c__Clostridia	o__Oscillospirales	f__Ruminococcaceae	g__	s__
ASV1427	0	0	0	0	0	0	0	0	0	0	0	0	0	0	0	2	0	0	1	0	k__Bacteria	p__Dependentiae	c__Babeliae	o__Babeliales	f__	g__	s__
ASV1428	0	0	0	0	0	0	0	0	0	0	0	0	0	0	0	5	0	0	0	0	k__Bacteria	p__Cyanobacteria	c__Vampirivibrionia	o__Gastranaerophilales	f__Gastranaerophilales	g__Gastranaerophilales	s__
ASV1429	0	0	0	0	0	0	0	0	0	0	0	0	0	0	0	5	0	0	0	0	k__Bacteria	p__Firmicutes	c__Clostridia	o__Clostridia_UCG-014	f__Clostridia_UCG-014	g__Clostridia_UCG-014	s__
ASV1430	0	0	0	0	0	0	0	0	0	0	0	0	0	0	0	5	0	0	0	0	k__Bacteria	p__Firmicutes	c__Clostridia	o__Clostridia_UCG-014	f__Clostridia_UCG-014	g__Clostridia_UCG-014	s__
ASV1431	0	0	0	0	0	0	0	0	0	0	0	0	0	0	0	3	0	0	0	0	k__Bacteria	p__Firmicutes	c__Clostridia	o__Lachnospirales	f__Lachnospiraceae	g__Tyzzerella	s__
ASV1432	0	0	0	0	0	0	0	0	0	0	0	0	0	0	0	9	0	0	0	0	k__Bacteria	p__Cyanobacteria	c__Cyanobacteriia	o__Chloroplast	f__Chloroplast	g__Chloroplast	s__
ASV1433	0	0	0	0	0	0	0	0	0	0	0	0	0	0	0	6	0	0	0	0	k__Bacteria	p__Proteobacteria	c__Gammaproteobacteria	o__Burkholderiales	f__Comamonadaceae	g__	s__
ASV1434	0	0	0	0	0	0	0	0	0	0	0	0	0	0	0	3	0	0	0	0	k__Bacteria	p__Firmicutes	c__Clostridia	o__Oscillospirales	f__Eubacterium_coprostanoligenes_group	g__Eubacterium_coprostanoligenes_group	s__
ASV1435	0	0	0	0	0	0	0	0	0	0	0	0	0	0	0	0	0	4	0	0	k__Bacteria	p__Bacteroidota	c__Bacteroidia	o__Bacteroidales	f__Muribaculaceae	g__Muribaculaceae	s__
ASV1436	0	0	0	0	0	0	0	0	0	0	0	0	0	0	0	0	0	5	0	0	k__Bacteria	p__Actinobacteriota	c__Actinobacteria	o__Corynebacteriales	f__Corynebacteriaceae	g__Corynebacterium	s__
ASV1437	0	0	0	0	0	0	0	0	0	0	0	0	0	0	0	0	0	4	0	0	k__Bacteria	p__Firmicutes	c__Clostridia	o__Lachnospirales	f__Lachnospiraceae	g__	s__
ASV1438	0	0	0	0	0	0	0	0	0	0	0	0	0	0	0	0	0	5	0	0	k__Bacteria	p__Firmicutes	c__Clostridia	o__Oscillospirales	f__Butyricicoccaceae	g__UCG-008	s__
ASV1439	0	0	0	0	0	0	0	0	0	0	0	0	0	0	0	0	0	4	0	0	k__Bacteria	p__Firmicutes	c__Clostridia	o__Oscillospirales	f__Oscillospiraceae	g__	s__
ASV1440	0	0	0	0	0	0	0	0	0	0	0	0	0	0	0	0	0	4	0	0	k__Bacteria	p__Firmicutes	c__Clostridia	o__Christensenellales	f__Christensenellaceae	g__Christensenellaceae_R-7_group	s__
ASV1441	0	0	0	0	0	0	0	0	0	0	0	0	0	0	0	0	0	5	0	0	k__Bacteria	p__Proteobacteria	c__Gammaproteobacteria	o__Burkholderiales	f__Comamonadaceae	g__	s__
ASV1442	0	0	0	0	0	0	0	0	0	0	0	0	0	0	0	0	0	4	0	0	k__Bacteria	p__Firmicutes	c__Clostridia	o__Oscillospirales	f__Eubacterium_coprostanoligenes_group	g__Eubacterium_coprostanoligenes_group	s__
ASV1443	0	0	0	0	0	0	0	0	0	0	0	0	0	0	0	0	0	0	9	0	k__Bacteria	p__Firmicutes	c__Bacilli	o__RF39	f__RF39	g__RF39	s__
ASV1444	3	0	0	0	0	0	0	0	0	0	0	0	0	0	0	0	0	0	0	0	k__	p__	c__	o__	f__	g__	s__
ASV1445	5	0	0	0	0	0	0	0	0	0	0	0	0	0	0	0	0	0	0	0	k__Bacteria	p__Planctomycetota	c__Phycisphaerae	o__Tepidisphaerales	f__WD2101_soil_group	g__WD2101_soil_group	s__
ASV1446	4	0	0	0	0	0	0	0	0	0	0	0	0	0	0	0	0	0	0	0	k__Bacteria	p__Firmicutes	c__Clostridia	o__Lachnospirales	f__Lachnospiraceae	g__	s__
ASV1448	0	6	0	0	0	0	0	0	0	0	0	0	0	0	0	0	0	0	0	0	k__Bacteria	p__	c__	o__	f__	g__	s__
ASV1449	0	8	0	0	0	0	0	0	0	0	0	0	0	0	0	0	0	0	0	0	k__Bacteria	p__Proteobacteria	c__Gammaproteobacteria	o__Pseudomonadales	f__Moraxellaceae	g__Acinetobacter	s__
ASV1450	0	0	15	0	0	0	0	0	0	0	0	0	0	0	0	0	0	0	0	0	k__Bacteria	p__Patescibacteria	c__Saccharimonadia	o__Saccharimonadales	f__Saccharimonadaceae	g__TM7x	s__
ASV1451	0	0	0	0	1	0	0	0	0	0	2	0	0	0	0	0	0	0	0	0	k__Bacteria	p__Planctomycetota	c__Planctomycetes	o__Pirellulales	f__Pirellulaceae	g__	s__
ASV1452	0	0	0	0	8	0	0	0	0	0	0	0	0	0	0	0	0	0	0	0	k__Bacteria	p__Patescibacteria	c__Saccharimonadia	o__Saccharimonadales	f__	g__	s__
ASV1453	0	0	0	0	0	0	0	6	0	0	0	0	0	0	0	0	0	0	0	0	k__Bacteria	p__Proteobacteria	c__Gammaproteobacteria	o__Pseudomonadales	f__Moraxellaceae	g__Acinetobacter	s__
ASV1454	0	0	0	0	0	0	0	0	0	0	0	0	0	0	0	0	0	0	0	7	k__Bacteria	p__Bacteroidota	c__Bacteroidia	o__Chitinophagales	f__Chitinophagaceae	g__Terrimonas	s__
ASV1455	0	0	0	0	0	0	0	0	0	0	0	0	0	0	0	0	0	0	0	7	k__Bacteria	p__Bacteroidota	c__Bacteroidia	o__Chitinophagales	f__Saprospiraceae	g__Phaeodactylibacter	s__
ASV1456	0	0	0	0	0	0	0	0	0	0	0	0	0	0	0	0	0	0	0	6	k__Bacteria	p__Firmicutes	c__Bacilli	o__Lactobacillales	f__Lactobacillaceae	g__Lactobacillus	s__
ASV1457	0	0	0	0	0	0	0	0	0	0	0	0	0	0	0	0	0	0	0	7	k__Bacteria	p__Firmicutes	c__Bacilli	o__Lactobacillales	f__Lactobacillaceae	g__Lactobacillus	s__
ASV1458	0	0	0	0	0	0	0	0	0	0	0	0	0	0	0	0	0	0	0	5	k__Bacteria	p__Bacteroidota	c__Bacteroidia	o__Bacteroidales	f__Prevotellaceae	g__Prevotella	s__
ASV1459	0	0	0	0	0	0	0	0	0	0	0	0	0	0	0	0	0	0	0	7	k__Bacteria	p__Firmicutes	c__Bacilli	o__Erysipelotrichales	f__Erysipelatoclostridiaceae	g__Catenibacterium	s__
ASV1460	0	0	0	0	0	0	0	0	0	0	0	0	0	0	0	0	0	0	0	7	k__Bacteria	p__Firmicutes	c__Clostridia	o__Oscillospirales	f__Ruminococcaceae	g__Faecalibacterium	s__
ASV1461	0	0	0	0	0	0	0	0	0	0	0	0	0	0	0	0	0	0	0	5	k__Bacteria	p__Firmicutes	c__Clostridia	o__Oscillospirales	f__Ruminococcaceae	g__	s__
ASV1462	0	0	0	0	0	0	0	0	0	0	0	0	0	0	0	0	0	0	0	6	k__Bacteria	p__Firmicutes	c__Clostridia	o__Lachnospirales	f__Lachnospiraceae	g__Hungatella	s__
ASV1463	0	0	0	0	0	0	0	0	0	0	0	0	0	0	0	0	0	0	0	7	k__Bacteria	p__Firmicutes	c__Clostridia	o__	f__	g__	s__
ASV1464	0	0	0	0	0	0	0	0	0	0	0	0	0	0	0	0	0	0	0	9	k__Bacteria	p__Firmicutes	c__Clostridia	o__	f__	g__	s__
ASV1465	0	0	0	0	0	0	0	0	0	0	0	0	0	0	0	0	0	0	0	8	k__Bacteria	p__Proteobacteria	c__Alphaproteobacteria	o__Sphingomonadales	f__Sphingomonadaceae	g__Novosphingobium	s__
ASV1466	0	0	0	0	0	0	0	0	0	0	0	0	0	0	0	0	0	0	0	8	k__Bacteria	p__Proteobacteria	c__Gammaproteobacteria	o__Burkholderiales	f__Oxalobacteraceae	g__	s__
ASV1467	0	0	0	0	0	0	0	0	0	0	0	0	0	0	0	0	0	0	0	11	k__Bacteria	p__Proteobacteria	c__Gammaproteobacteria	o__Burkholderiales	f__Rhodocyclaceae	g__Azospira	s__
ASV1468	0	0	0	0	0	0	0	0	0	0	0	0	0	0	0	0	0	0	0	7	k__Bacteria	p__Acidobacteriota	c__Subgroup_5	o__Subgroup_5	f__Subgroup_5	g__Subgroup_5	s__
ASV1469	0	0	0	0	0	0	0	0	0	0	0	5	0	0	0	0	3	0	0	0	k__Bacteria	p__Firmicutes	c__Bacilli	o__Lactobacillales	f__	g__	s__
ASV1470	0	0	0	0	0	0	0	0	0	0	0	0	0	4	0	0	0	0	0	0	k__Bacteria	p__Firmicutes	c__Bacilli	o__	f__	g__	s__
ASV1471	0	0	0	0	0	0	0	0	0	0	0	0	0	0	9	0	0	0	0	0	k__Bacteria	p__	c__	o__	f__	g__	s__
ASV1472	0	0	0	0	0	0	0	0	0	0	0	0	0	0	10	0	0	0	0	0	k__Bacteria	p__	c__	o__	f__	g__	s__
ASV1473	0	0	0	0	0	0	0	0	0	0	0	0	0	0	0	6	0	0	0	0	k__Archaea	p__Nanoarchaeota	c__Nanoarchaeia	o__Woesearchaeales	f__Woesearchaeales	g__Woesearchaeales	s__
ASV1474	0	0	0	0	0	0	0	0	0	0	0	0	0	0	0	3	0	3	0	0	k__Bacteria	p__Campilobacterota	c__Campylobacteria	o__Campylobacterales	f__Campylobacteraceae	g__Campylobacter	s__
ASV1475	0	0	0	0	0	0	0	0	0	0	0	0	0	0	0	6	0	0	0	0	k__Bacteria	p__Bacteroidota	c__Bacteroidia	o__Bacteroidales	f__Prevotellaceae	g__	s__
ASV1476	0	0	0	0	0	0	0	0	0	0	0	0	0	0	0	4	0	0	0	0	k__Bacteria	p__Firmicutes	c__Clostridia	o__Oscillospirales	f__Oscillospiraceae	g__	s__
ASV1477	0	0	0	0	0	0	0	0	0	0	0	0	0	0	0	4	0	0	0	0	k__Bacteria	p__Firmicutes	c__Clostridia	o__Lachnospirales	f__Lachnospiraceae	g__	s__
ASV1478	0	0	0	0	0	0	0	0	0	0	0	0	0	0	0	4	0	0	0	0	k__Bacteria	p__Proteobacteria	c__Gammaproteobacteria	o__Pseudomonadales	f__Moraxellaceae	g__Acinetobacter	s__
ASV1479	0	0	0	0	0	0	0	0	0	0	0	0	0	0	0	7	0	0	0	0	k__Bacteria	p__Firmicutes	c__Clostridia	o__Lachnospirales	f__Lachnospiraceae	g__	s__
ASV1480	0	0	0	0	0	0	0	0	0	0	0	0	0	0	0	6	0	0	0	0	k__Bacteria	p__Firmicutes	c__Clostridia	o__Oscillospirales	f__UCG-010	g__UCG-010	s__
ASV1481	0	0	0	0	0	0	0	0	0	0	0	0	0	0	0	4	0	0	0	0	k__Bacteria	p__Firmicutes	c__Clostridia	o__Oscillospirales	f__UCG-010	g__UCG-010	s__
ASV1482	0	0	0	0	0	0	0	0	0	0	0	0	0	0	0	0	0	3	0	0	k__Bacteria	p__Cyanobacteria	c__Vampirivibrionia	o__Gastranaerophilales	f__Gastranaerophilales	g__Gastranaerophilales	s__
ASV1483	0	0	0	0	0	0	0	0	0	0	0	0	0	0	0	0	0	4	0	0	k__Bacteria	p__Firmicutes	c__Clostridia	o__Clostridia_UCG-014	f__Clostridia_UCG-014	g__Clostridia_UCG-014	s__
ASV1484	0	0	0	0	0	0	0	0	0	0	0	0	0	0	0	0	0	3	0	0	k__Bacteria	p__Bacteroidota	c__Bacteroidia	o__Bacteroidales	f__Rikenellaceae	g__Rikenellaceae_RC9_gut_group	s__
ASV1485	0	0	0	0	0	0	0	0	0	0	0	0	0	0	0	0	0	8	0	0	k__Bacteria	p__Bacteroidota	c__Bacteroidia	o__Bacteroidales	f__Prevotellaceae	g__	s__
ASV1486	0	0	0	0	0	0	0	0	0	0	0	0	0	0	0	0	0	6	0	0	k__Bacteria	p__Firmicutes	c__Clostridia	o__Clostridia	f__Hungateiclostridiaceae	g__	s__
ASV1487	0	0	0	0	0	0	0	0	0	0	0	0	0	0	0	0	0	5	0	0	k__Bacteria	p__Firmicutes	c__Clostridia	o__Lachnospirales	f__Lachnospiraceae	g__	s__
ASV1488	0	0	0	0	0	0	0	0	0	0	0	0	0	0	0	0	0	4	0	0	k__Bacteria	p__Firmicutes	c__Clostridia	o__Oscillospirales	f__UCG-010	g__UCG-010	s__
ASV1489	0	0	0	0	0	0	0	0	0	0	0	0	0	0	0	0	0	6	0	0	k__Bacteria	p__Firmicutes	c__Clostridia	o__Clostridia_vadinBB60_group	f__Clostridia_vadinBB60_group	g__Clostridia_vadinBB60_group	s__
ASV1490	0	0	0	0	0	0	0	0	0	0	0	0	0	0	0	0	0	0	9	0	k__Bacteria	p__Firmicutes	c__Clostridia	o__Clostridia_UCG-014	f__Clostridia_UCG-014	g__Clostridia_UCG-014	s__Clostridiales_bacterium
ASV1491	0	0	0	0	0	0	0	0	0	0	0	0	0	0	0	0	0	0	9	0	k__Bacteria	p__Bacteroidota	c__Bacteroidia	o__Bacteroidales	f__Dysgonomonadaceae	g__Dysgonomonas	s__
ASV1492	6	0	0	0	0	0	0	0	0	0	0	0	0	0	0	0	0	0	0	0	k__Bacteria	p__	c__	o__	f__	g__	s__
ASV1493	4	0	0	0	0	0	0	0	0	0	0	0	0	0	0	0	0	0	0	0	k__Archaea	p__Aenigmarchaeota	c__	o__	f__	g__	s__
ASV1494	3	0	0	0	0	0	0	0	0	0	0	0	0	0	0	0	0	0	0	0	k__Bacteria	p__Bacteroidota	c__Bacteroidia	o__Bacteroidales	f__Porphyromonadaceae	g__Porphyromonas	s__Porphyromonas_uenonis
ASV1495	8	0	0	0	0	0	0	0	0	0	0	0	0	0	0	0	0	0	0	0	k__Bacteria	p__Patescibacteria	c__Saccharimonadia	o__Saccharimonadales	f__Saccharimonadaceae	g__	s__
ASV1496	4	0	0	0	0	0	0	0	0	0	0	0	0	0	0	0	0	0	0	0	k__Bacteria	p__Firmicutes	c__Clostridia	o__Oscillospirales	f__Eubacterium_coprostanoligenes_group	g__Eubacterium_coprostanoligenes_group	s__
ASV1497	0	0	0	5	0	0	2	0	0	3	0	0	0	0	0	0	0	0	0	0	k__Bacteria	p__Firmicutes	c__Bacilli	o__Lactobacillales	f__Lactobacillaceae	g__	s__
ASV1498	0	0	0	15	0	0	0	0	0	0	0	0	0	0	0	0	0	0	0	0	k__Bacteria	p__Proteobacteria	c__Gammaproteobacteria	o__Enterobacterales	f__Enterobacteriaceae	g__	s__
ASV1499	0	0	0	0	7	0	0	0	0	0	0	0	0	0	0	0	0	0	0	0	k__Bacteria	p__Firmicutes	c__Clostridia	o__Lachnospirales	f__Lachnospiraceae	g__	s__
ASV1500	0	0	0	0	6	0	0	0	0	0	0	0	0	0	0	0	0	0	0	0	k__Bacteria	p__Proteobacteria	c__Alphaproteobacteria	o__Sphingomonadales	f__Sphingomonadaceae	g__Novosphingobium	s__
ASV1501	0	0	0	0	0	8	0	0	0	0	0	0	0	0	0	0	0	0	0	0	k__Bacteria	p__Firmicutes	c__Bacilli	o__Erysipelotrichales	f__Erysipelotrichaceae	g__	s__
ASV1502	0	0	0	0	0	0	0	0	0	0	0	0	0	2	0	0	0	2	1	0	k__Bacteria	p__Firmicutes	c__Clostridia	o__Peptostreptococcales-Tissierellales	f__Peptostreptococcaceae	g__Terrisporobacter	s__
ASV1503	0	0	0	0	0	0	13	0	0	0	0	0	0	0	0	0	0	0	0	0	k__Bacteria	p__Firmicutes	c__Bacilli	o__Bacillales	f__Bacillaceae	g__Bacillus	s__
ASV1504	0	0	0	0	0	0	0	1	0	0	0	0	0	0	0	0	0	0	5	0	k__Bacteria	p__Proteobacteria	c__Gammaproteobacteria	o__Burkholderiales	f__Neisseriaceae	g__Neisseria	s__
ASV1505	0	0	0	0	0	0	0	0	10	0	0	0	0	0	0	0	0	0	0	0	k__Bacteria	p__Firmicutes	c__Bacilli	o__Lactobacillales	f__Lactobacillaceae	g__Lactobacillus	s__
ASV1506	0	0	0	0	0	0	0	0	7	0	0	0	0	0	0	0	0	0	0	0	k__Bacteria	p__Bacteroidota	c__Bacteroidia	o__Bacteroidales	f__Tannerellaceae	g__Parabacteroides	s__
ASV1507	0	0	0	0	0	0	0	0	6	0	0	0	0	0	0	0	0	0	0	0	k__Bacteria	p__Actinobacteriota	c__Actinobacteria	o__Corynebacteriales	f__Corynebacteriaceae	g__Corynebacterium	s__
ASV1508	0	0	0	0	0	0	0	0	0	0	10	0	0	0	0	0	0	0	0	0	k__Bacteria	p__Bacteroidota	c__Bacteroidia	o__Chitinophagales	f__Chitinophagaceae	g__Flavisolibacter	s__Flavisolibacter_ginsengiterrae
ASV1509	0	0	0	0	0	0	0	0	0	0	6	0	0	0	0	0	0	0	0	0	k__Bacteria	p__Proteobacteria	c__Gammaproteobacteria	o__Pasteurellales	f__Pasteurellaceae	g__Actinobacillus	s__
ASV1510	0	0	0	0	0	0	0	0	0	0	0	0	0	0	0	0	0	0	0	8	k__Bacteria	p__Firmicutes	c__	o__	f__	g__	s__
ASV1511	0	0	0	0	0	0	0	0	0	0	0	0	0	0	0	0	0	0	0	5	k__Bacteria	p__Firmicutes	c__Clostridia	o__Clostridia_UCG-014	f__Clostridia_UCG-014	g__Clostridia_UCG-014	s__
ASV1512	0	0	0	0	0	0	0	0	0	0	0	0	0	0	0	0	0	0	0	7	k__Bacteria	p__Bacteroidota	c__Bacteroidia	o__Bacteroidales	f__Bacteroidaceae	g__Bacteroides	s__
ASV1513	0	0	0	0	0	0	0	0	0	0	0	0	0	0	0	0	0	0	0	4	k__Bacteria	p__Bacteroidota	c__Bacteroidia	o__Bacteroidales	f__Prevotellaceae	g__Prevotella	s__
ASV1514	0	0	0	0	0	0	0	0	0	0	0	0	0	0	0	0	0	0	0	4	k__Bacteria	p__Firmicutes	c__Negativicutes	o__Veillonellales-Selenomonadales	f__Selenomonadaceae	g__Megamonas	s__
ASV1515	0	0	0	0	0	0	0	0	0	0	0	0	0	0	0	0	0	0	0	6	k__Bacteria	p__Actinobacteriota	c__Actinobacteria	o__Corynebacteriales	f__Corynebacteriaceae	g__Corynebacterium	s__
ASV1516	0	0	0	0	0	0	0	0	0	0	0	0	0	0	0	0	0	0	0	4	k__Bacteria	p__Proteobacteria	c__Gammaproteobacteria	o__Alteromonadales	f__Shewanellaceae	g__Shewanella	s__
ASV1517	0	0	0	0	0	0	0	0	0	0	0	0	0	0	0	0	0	0	0	4	k__Bacteria	p__Firmicutes	c__Clostridia	o__Lachnospirales	f__Lachnospiraceae	g__Lachnospira	s__
ASV1518	0	0	0	0	0	0	0	0	0	0	0	0	0	0	0	0	0	0	0	7	k__Bacteria	p__Firmicutes	c__Clostridia	o__	f__	g__	s__
ASV1519	0	0	0	0	0	0	0	0	0	0	0	0	0	0	0	0	0	0	0	5	k__Bacteria	p__Proteobacteria	c__Alphaproteobacteria	o__Sphingomonadales	f__Sphingomonadaceae	g__Sphingomonas	s__
ASV1520	0	0	0	0	0	0	0	0	0	0	0	0	0	0	0	0	0	0	0	6	k__Bacteria	p__Firmicutes	c__Clostridia	o__Oscillospirales	f__Oscillospiraceae	g__UCG-002	s__
ASV1521	0	0	0	0	0	0	0	0	0	0	0	0	0	0	0	0	0	0	0	7	k__Bacteria	p__Firmicutes	c__Clostridia	o__Oscillospirales	f__Oscillospiraceae	g__UCG-005	s__
ASV1522	0	0	0	0	0	0	0	0	0	0	0	0	0	0	0	0	0	0	0	6	k__Bacteria	p__Firmicutes	c__Clostridia	o__	f__	g__	s__
ASV1523	0	0	0	0	0	0	0	0	0	0	0	0	0	0	0	0	0	0	0	6	k__Bacteria	p__Acidobacteriota	c__Vicinamibacteria	o__Vicinamibacterales	f__Vicinamibacteraceae	g__Vicinamibacteraceae	s__
ASV1524	0	0	0	0	0	0	0	0	0	0	0	0	0	0	0	0	0	0	0	7	k__Bacteria	p__Acidobacteriota	c__Vicinamibacteria	o__Vicinamibacterales	f__	g__	s__
ASV1525	0	0	0	0	0	0	0	0	0	0	0	0	0	0	0	0	0	0	0	8	k__Bacteria	p__Proteobacteria	c__Gammaproteobacteria	o__Burkholderiales	f__Oxalobacteraceae	g__Massilia	s__
ASV1526	0	0	0	0	0	0	0	0	0	0	0	0	0	0	0	0	0	0	0	3	k__Bacteria	p__Proteobacteria	c__Gammaproteobacteria	o__Burkholderiales	f__Oxalobacteraceae	g__	s__
ASV1527	0	0	0	0	0	0	0	0	0	0	0	0	0	0	0	0	0	0	0	8	k__Bacteria	p__Firmicutes	c__Clostridia	o__Oscillospirales	f__Ruminococcaceae	g__Subdoligranulum	s__
ASV1528	0	0	0	0	0	0	0	0	0	0	0	0	0	0	0	0	0	0	0	7	k__Bacteria	p__Firmicutes	c__Clostridia	o__Monoglobales	f__Monoglobaceae	g__Monoglobus	s__
ASV1529	0	0	0	0	0	0	0	0	0	0	0	0	0	0	0	0	0	0	0	7	k__Bacteria	p__Firmicutes	c__Clostridia	o__Lachnospirales	f__Lachnospiraceae	g__Lachnospira	s__
ASV1530	0	0	0	0	0	0	0	0	0	0	0	0	0	0	0	3	0	0	0	3	k__Bacteria	p__Deinococcota	c__Deinococci	o__Deinococcales	f__Deinococcaceae	g__Deinococcus	s__Deinococcus_antarcticus
ASV1531	0	0	0	0	0	0	0	0	0	0	0	1	0	7	0	0	0	0	0	0	k__Bacteria	p__Firmicutes	c__Clostridia	o__Peptostreptococcales-Tissierellales	f__Peptostreptococcaceae	g__	s__
ASV1532	0	0	0	0	0	0	0	0	0	0	0	0	11	0	0	0	0	0	0	0	k__Bacteria	p__Actinobacteriota	c__Coriobacteriia	o__Coriobacteriales	f__Eggerthellaceae	g__Enterorhabdus	s__
ASV1533	0	0	0	0	0	0	0	0	0	0	0	0	0	0	0	6	0	0	0	0	k__Bacteria	p__Chloroflexi	c__Anaerolineae	o__Anaerolineales	f__Anaerolineaceae	g__Levilinea	s__
ASV1534	0	0	0	0	0	0	0	0	0	0	0	0	0	0	0	7	0	0	0	0	k__Bacteria	p__Firmicutes	c__Clostridia	o__Lachnospirales	f__Lachnospiraceae	g__Lachnospiraceae_UCG-010	s__
ASV1535	0	0	0	0	0	0	0	0	0	0	0	0	0	0	0	7	0	0	0	0	k__Bacteria	p__Firmicutes	c__Clostridia	o__Eubacteriales	f__Anaerofustaceae	g__Anaerofustis	s__Anaerofustis_sp
ASV1536	0	0	0	0	0	0	0	0	0	0	0	0	0	0	0	2	0	0	0	0	k__Bacteria	p__Firmicutes	c__Clostridia	o__Oscillospirales	f__Butyricicoccaceae	g__UCG-008	s__
ASV1537	0	0	0	0	0	0	0	0	0	0	0	0	0	0	0	7	0	0	0	0	k__Bacteria	p__Firmicutes	c__Clostridia	o__Christensenellales	f__Christensenellaceae	g__Christensenellaceae_R-7_group	s__
ASV1538	0	0	0	0	0	0	0	0	0	0	0	0	0	0	0	3	0	2	0	0	k__Bacteria	p__Firmicutes	c__Clostridia	o__Oscillospirales	f__Oscillospiraceae	g__UCG-002	s__
ASV1539	0	0	0	0	0	0	0	0	0	0	0	0	0	0	0	9	0	0	0	0	k__Bacteria	p__Firmicutes	c__Clostridia	o__Oscillospirales	f__Oscillospiraceae	g__Colidextribacter	s__
ASV1540	0	0	0	0	0	0	0	0	0	0	0	0	0	0	0	0	0	5	0	0	k__Bacteria	p__Firmicutes	c__Clostridia	o__Lachnospirales	f__Lachnospiraceae	g__	s__
ASV1541	0	0	0	0	0	0	0	0	0	0	0	0	0	0	0	0	0	3	0	0	k__Bacteria	p__Firmicutes	c__Clostridia	o__Lachnospirales	f__Lachnospiraceae	g__Blautia	s__
ASV1542	0	0	0	0	0	0	0	0	0	0	0	0	0	0	0	0	0	5	0	0	k__Bacteria	p__Firmicutes	c__Clostridia	o__Lachnospirales	f__Lachnospiraceae	g__	s__
ASV1543	0	0	0	0	0	0	0	0	0	0	0	0	0	0	0	0	0	1	0	0	k__Bacteria	p__Firmicutes	c__Clostridia	o__Lachnospirales	f__Lachnospiraceae	g__	s__
ASV1544	0	0	0	0	0	0	0	0	0	0	0	0	0	0	0	0	0	1	0	0	k__Bacteria	p__Firmicutes	c__Clostridia	o__Oscillospirales	f__Ruminococcaceae	g__	s__
ASV1545	0	0	0	0	0	0	0	0	0	0	0	0	0	0	0	0	0	6	0	0	k__Bacteria	p__Firmicutes	c__Bacilli	o__RF39	f__RF39	g__RF39	s__
ASV1546	0	8	0	0	0	0	0	0	0	0	0	0	0	0	0	0	0	0	0	0	k__Bacteria	p__Firmicutes	c__Bacilli	o__Erysipelotrichales	f__Erysipelotrichaceae	g__	s__
ASV1547	0	0	0	0	7	0	0	0	0	0	0	0	0	0	0	0	0	0	0	0	k__Bacteria	p__Firmicutes	c__Clostridia	o__Clostridia_UCG-014	f__Clostridia_UCG-014	g__Clostridia_UCG-014	s__Clostridiales_bacterium
ASV1548	0	0	0	0	8	0	0	0	0	0	0	0	0	0	0	0	0	0	0	0	k__Bacteria	p__Bacteroidota	c__Bacteroidia	o__Bacteroidales	f__Bacteroidaceae	g__Bacteroides	s__
ASV1549	0	0	0	0	0	9	0	0	0	0	0	0	0	0	0	0	0	0	0	0	k__Bacteria	p__Proteobacteria	c__Gammaproteobacteria	o__Pasteurellales	f__Pasteurellaceae	g__Actinobacillus	s__Actinobacillus_indolicus
ASV1550	0	0	0	0	0	3	0	0	0	0	0	0	0	0	0	0	0	0	0	2	k__Bacteria	p__Firmicutes	c__Clostridia	o__Oscillospirales	f__Oscillospiraceae	g__UCG-005	s__
ASV1551	0	0	0	0	0	5	0	0	0	0	0	0	0	0	0	0	0	0	0	0	k__Bacteria	p__Firmicutes	c__Negativicutes	o__Veillonellales-Selenomonadales	f__Veillonellaceae	g__Veillonella	s__
ASV1552	0	0	0	0	0	6	0	0	0	0	0	0	0	0	0	0	0	0	0	0	k__Bacteria	p__Bacteroidota	c__Bacteroidia	o__Bacteroidales	f__Muribaculaceae	g__Muribaculaceae	s__
ASV1553	0	0	0	0	0	0	10	0	0	0	0	0	0	0	0	0	0	0	0	0	k__Bacteria	p__Firmicutes	c__Bacilli	o__Lactobacillales	f__Enterococcaceae	g__Enterococcus	s__
ASV1554	0	0	0	0	0	0	0	7	0	0	0	0	0	0	0	0	0	0	0	0	k__Bacteria	p__Cyanobacteria	c__Cyanobacteriia	o__Chloroplast	f__Chloroplast	g__Chloroplast	s__
ASV1555	0	0	0	0	0	0	0	0	0	0	7	0	0	0	0	0	0	0	0	0	k__Bacteria	p__Proteobacteria	c__Alphaproteobacteria	o__Sphingomonadales	f__Sphingomonadaceae	g__Sphingomonas	s__
ASV1556	0	0	0	0	0	0	0	0	0	0	6	0	0	0	0	0	0	0	0	0	k__Bacteria	p__Proteobacteria	c__Alphaproteobacteria	o__Rhizobiales	f__Rhizobiaceae	g__Allorhizobium-Neorhizobium-Pararhizobium-Rhizobium	s__
ASV1557	0	0	0	0	0	0	0	0	0	0	8	0	0	0	0	0	0	0	0	0	k__Bacteria	p__Proteobacteria	c__Alphaproteobacteria	o__Rhizobiales	f__Beijerinckiaceae	g__Bosea	s__
ASV1558	0	0	0	0	0	0	0	0	0	0	4	0	0	0	0	0	0	0	0	0	k__Bacteria	p__Proteobacteria	c__Gammaproteobacteria	o__Gammaproteobacteria_Incertae_Sedis	f__	g__Acidibacter	s__
ASV1559	0	0	0	0	0	0	0	0	0	0	3	0	0	0	0	0	0	0	0	0	k__Bacteria	p__Acidobacteriota	c__Acidobacteriae	o__Acidobacteriales	f__	g__	s__
ASV1560	0	0	0	0	0	0	0	0	0	0	3	0	0	0	0	0	0	0	0	0	k__Bacteria	p__Proteobacteria	c__Gammaproteobacteria	o__Burkholderiales	f__Oxalobacteraceae	g__Massilia	s__
ASV1561	0	0	0	0	0	0	0	0	0	0	7	0	0	0	0	0	0	0	0	0	k__Bacteria	p__Proteobacteria	c__Gammaproteobacteria	o__Burkholderiales	f__Burkholderiaceae	g__Burkholderia-Caballeronia-Paraburkholderia	s__
ASV1562	0	0	0	0	0	0	0	0	0	0	0	0	0	0	0	0	0	0	0	10	k__Bacteria	p__Firmicutes	c__Bacilli	o__Bacillales	f__Bacillaceae	g__Bacillus	s__
ASV1563	0	0	0	0	0	0	0	0	0	0	0	0	0	0	0	0	0	0	0	5	k__Bacteria	p__Firmicutes	c__Bacilli	o__Lactobacillales	f__Enterococcaceae	g__Enterococcus	s__
ASV1564	0	0	0	0	0	0	0	0	0	0	0	0	0	0	0	0	0	0	0	7	k__Bacteria	p__	c__	o__	f__	g__	s__
ASV1565	0	0	0	0	0	0	0	0	0	0	0	0	0	0	0	0	0	0	0	5	k__Bacteria	p__Proteobacteria	c__Gammaproteobacteria	o__Enterobacterales	f__Enterobacteriaceae	g__Enterobacter	s__
ASV1566	0	0	0	0	0	0	0	0	0	0	0	0	0	0	0	0	0	0	0	6	k__Bacteria	p__Firmicutes	c__Clostridia	o__Lachnospirales	f__Lachnospiraceae	g__Eubacterium_xylanophilum_group	s__
ASV1567	0	0	0	0	0	0	0	0	0	0	0	0	0	0	0	0	0	0	0	9	k__Bacteria	p__Firmicutes	c__Clostridia	o__Oscillospirales	f__Ruminococcaceae	g__Faecalibacterium	s__
ASV1568	0	0	0	0	0	0	0	0	0	0	0	0	0	0	0	0	0	0	0	3	k__Bacteria	p__Proteobacteria	c__Gammaproteobacteria	o__Pasteurellales	f__Pasteurellaceae	g__Actinobacillus	s__
ASV1569	0	0	0	0	0	0	0	0	0	0	0	0	0	0	0	0	0	0	0	6	k__Bacteria	p__Firmicutes	c__Clostridia	o__Oscillospirales	f__Butyricicoccaceae	g__Butyricicoccus	s__Butyricicoccus_sp
ASV1570	0	0	0	0	0	0	0	0	0	0	0	0	0	0	0	0	0	0	0	7	k__Bacteria	p__Actinobacteriota	c__Actinobacteria	o__Propionibacteriales	f__Nocardioidaceae	g__Nocardioides	s__
ASV1571	0	0	0	0	0	0	0	0	0	0	0	0	0	0	0	0	0	0	0	5	k__Bacteria	p__Proteobacteria	c__Gammaproteobacteria	o__Cardiobacteriales	f__Wohlfahrtiimonadaceae	g__Ignatzschineria	s__
ASV1572	0	0	0	0	0	0	0	0	0	0	0	0	0	0	0	0	0	0	0	6	k__Bacteria	p__Firmicutes	c__Negativicutes	o__Veillonellales-Selenomonadales	f__Selenomonadaceae	g__Megamonas	s__
ASV1573	0	0	0	0	0	0	0	0	0	0	0	0	0	0	0	0	0	0	0	4	k__Bacteria	p__Firmicutes	c__Clostridia	o__Lachnospirales	f__Lachnospiraceae	g__Eubacterium_oxidoreducens_group	s__
ASV1574	0	0	0	0	0	0	0	0	0	0	0	0	0	0	0	0	0	0	0	3	k__Bacteria	p__Firmicutes	c__Negativicutes	o__Veillonellales-Selenomonadales	f__Veillonellaceae	g__Megasphaera	s__
ASV1575	0	0	0	0	0	0	0	0	0	0	0	0	0	0	0	0	0	0	0	9	k__Bacteria	p__Firmicutes	c__Negativicutes	o__Veillonellales-Selenomonadales	f__Selenomonadaceae	g__Megamonas	s__
ASV1576	0	0	0	0	0	0	0	0	0	0	0	0	0	0	0	0	0	0	0	7	k__Bacteria	p__Firmicutes	c__Clostridia	o__Lachnospirales	f__Lachnospiraceae	g__	s__
ASV1577	0	0	0	0	0	0	0	0	0	0	0	0	12	0	0	0	0	0	0	0	k__Bacteria	p__Actinobacteriota	c__Coriobacteriia	o__Coriobacteriales	f__Eggerthellaceae	g__	s__
ASV1578	0	0	0	0	0	0	0	0	0	0	0	0	11	0	0	0	0	0	0	0	k__Bacteria	p__Cyanobacteria	c__Vampirivibrionia	o__Gastranaerophilales	f__Gastranaerophilales	g__Gastranaerophilales	s__
ASV1579	0	0	0	0	0	0	0	0	0	0	0	0	0	0	9	0	0	0	0	0	k__Archaea	p__	c__	o__	f__	g__	s__
ASV1580	0	0	0	0	0	0	0	0	0	0	0	0	0	0	0	3	0	0	0	0	k__Archaea	p__Halobacterota	c__Methanosarcinia	o__Methanosarciniales	f__Methanosaetaceae	g__Methanosaeta	s__
ASV1581	0	0	0	0	0	0	0	0	0	0	0	0	0	0	0	4	0	0	0	0	k__Bacteria	p__Chloroflexi	c__Anaerolineae	o__Anaerolineales	f__Anaerolineaceae	g__	s__
ASV1582	0	0	0	0	0	0	0	0	0	0	0	0	0	0	0	7	0	0	0	0	k__Bacteria	p__Firmicutes	c__Clostridia	o__Peptostreptococcales-Tissierellales	f__Peptostreptococcales-Tissierellales	g__Peptoniphilus	s__
ASV1583	0	0	0	0	0	0	0	0	0	0	0	0	0	0	0	8	0	0	0	0	k__Bacteria	p__Proteobacteria	c__Alphaproteobacteria	o__Rhizobiales	f__Rhizobiaceae	g__Aureimonas	s__
ASV1584	0	0	0	0	0	0	0	0	0	0	0	0	0	0	0	6	0	0	0	0	k__Bacteria	p__Firmicutes	c__Clostridia	o__Christensenellales	f__Christensenellaceae	g__Christensenellaceae_R-7_group	s__
ASV1585	0	0	0	0	0	0	0	0	0	0	0	0	0	0	0	6	0	0	0	0	k__Bacteria	p__Firmicutes	c__Clostridia	o__Oscillospirales	f__Oscillospiraceae	g__	s__
ASV1586	0	0	0	0	0	0	0	0	0	0	0	0	0	0	0	4	0	0	0	0	k__Bacteria	p__Firmicutes	c__Clostridia	o__Peptostreptococcales-Tissierellales	f__Peptostreptococcales-Tissierellales	g__Anaerococcus	s__
ASV1587	0	0	0	0	0	0	0	0	0	0	0	0	0	0	0	1	0	0	0	0	k__Bacteria	p__Firmicutes	c__Clostridia	o__Oscillospirales	f__Ruminococcaceae	g__Caproiciproducens	s__
ASV1588	0	0	0	0	0	0	0	0	0	0	0	0	0	0	0	5	0	0	0	0	k__Bacteria	p__Firmicutes	c__Bacilli	o__RF39	f__RF39	g__RF39	s__
ASV1589	0	0	0	0	0	0	0	0	0	0	0	0	0	0	0	7	0	0	0	0	k__Bacteria	p__Firmicutes	c__Bacilli	o__RF39	f__RF39	g__RF39	s__
ASV1590	0	0	0	0	0	0	0	0	0	0	0	0	0	0	0	0	7	0	0	0	k__Bacteria	p__Firmicutes	c__Bacilli	o__Erysipelotrichales	f__Erysipelotrichaceae	g__Dielma	s__
ASV1591	0	0	0	0	0	0	0	0	0	0	0	0	0	0	0	0	6	0	0	0	k__Bacteria	p__Firmicutes	c__Bacilli	o__Erysipelotrichales	f__Erysipelotrichaceae	g__Dielma	s__
ASV1592	0	0	0	0	0	0	0	0	0	0	0	0	0	0	0	0	0	4	0	0	k__Bacteria	p__Bacteroidota	c__Bacteroidia	o__Bacteroidales	f__Tannerellaceae	g__Parabacteroides	s__
ASV1593	0	0	0	0	0	0	0	0	0	0	0	0	0	0	0	0	0	1	0	0	k__Bacteria	p__Firmicutes	c__Clostridia	o__Peptostreptococcales-Tissierellales	f__Peptostreptococcaceae	g__	s__
ASV1594	0	0	0	0	0	0	0	0	0	0	0	0	0	0	0	0	0	6	0	0	k__Bacteria	p__Firmicutes	c__Clostridia	o__Peptococcales	f__Peptococcaceae	g__	s__
ASV1595	0	0	0	0	0	0	0	0	0	0	0	0	0	0	0	0	0	4	0	0	k__Bacteria	p__Firmicutes	c__Clostridia	o__Lachnospirales	f__Lachnospiraceae	g__	s__
ASV1596	0	0	0	0	0	0	0	0	0	0	0	0	0	0	0	0	0	3	0	0	k__Bacteria	p__Firmicutes	c__Bacilli	o__RF39	f__RF39	g__RF39	s__
ASV1597	0	0	0	0	0	0	0	0	0	0	0	0	0	0	0	0	0	0	5	0	k__Bacteria	p__Firmicutes	c__Bacilli	o__Lactobacillales	f__Lactobacillaceae	g__Lactobacillus	s__
ASV1598	0	0	0	0	0	0	0	0	0	0	0	0	0	0	0	0	0	0	5	0	k__Bacteria	p__Actinobacteriota	c__Coriobacteriia	o__Coriobacteriales	f__Eggerthellaceae	g__DNF00809	s__Coriobacteriaceae_bacterium
ASV1599	0	0	0	0	0	0	0	0	0	0	0	0	0	0	0	0	0	0	7	0	k__Bacteria	p__Firmicutes	c__Clostridia	o__Oscillospirales	f__Oscillospiraceae	g__NK4A214_group	s__
ASV1600	0	0	0	0	0	0	0	0	0	0	0	0	0	0	0	0	0	0	9	0	k__Bacteria	p__Proteobacteria	c__Gammaproteobacteria	o__Burkholderiales	f__Neisseriaceae	g__Neisseria	s__
ASV1601	3	0	0	0	0	0	0	0	0	0	0	0	0	0	0	0	0	0	0	0	k__Bacteria	p__Chloroflexi	c__Chloroflexia	o__Chloroflexales	f__Roseiflexaceae	g__	s__
ASV1602	3	0	0	0	0	0	0	0	0	0	0	0	0	0	0	0	0	0	0	0	k__Bacteria	p__Bacteroidota	c__Bacteroidia	o__Bacteroidales	f__Bacteroidaceae	g__Bacteroides	s__Bacteroides_coprophilus
ASV1603	2	0	0	0	0	0	0	0	0	0	0	0	0	0	0	0	0	0	0	0	k__Bacteria	p__Bacteroidota	c__Bacteroidia	o__Bacteroidales	f__Prevotellaceae	g__Alloprevotella	s__Prevotellaceae_bacterium
ASV1604	3	0	0	0	0	0	0	0	0	0	0	0	0	0	0	0	0	0	0	0	k__Bacteria	p__Firmicutes	c__Clostridia	o__Peptostreptococcales-Tissierellales	f__Peptostreptococcales-Tissierellales	g__Peptoniphilus	s__Peptoniphilus_duerdenii
ASV1605	2	0	0	0	0	0	0	0	0	0	0	0	0	0	0	0	0	0	0	0	k__Bacteria	p__Firmicutes	c__Negativicutes	o__Veillonellales-Selenomonadales	f__Veillonellaceae	g__Veillonella	s__bacterium_RA2114
ASV1606	2	0	0	0	0	0	0	0	0	0	0	0	0	0	0	0	0	0	0	0	k__Bacteria	p__Cyanobacteria	c__Cyanobacteriia	o__Chloroplast	f__Chloroplast	g__Chloroplast	s__
ASV1607	0	0	0	0	0	0	0	0	0	6	0	0	0	0	0	0	0	0	0	0	k__Bacteria	p__Firmicutes	c__Bacilli	o__Lactobacillales	f__Streptococcaceae	g__Streptococcus	s__
ASV1608	0	0	10	0	0	0	0	0	0	0	0	0	0	0	0	0	0	0	0	0	k__Bacteria	p__Proteobacteria	c__Alphaproteobacteria	o__Caulobacterales	f__Caulobacteraceae	g__Phenylobacterium	s__
ASV1609	0	0	0	0	7	0	0	0	0	0	0	0	0	0	0	0	0	0	0	0	k__Bacteria	p__Planctomycetota	c__Planctomycetes	o__Planctomycetales	f__	g__	s__
ASV1610	0	0	0	0	8	0	0	0	0	0	0	0	0	0	0	0	0	0	0	0	k__Bacteria	p__Verrucomicrobiota	c__Verrucomicrobiae	o__Pedosphaerales	f__Pedosphaeraceae	g__ADurb.Bin063-1	s__
ASV1611	0	0	0	0	5	0	0	0	0	0	0	0	0	0	0	0	0	0	0	0	k__Bacteria	p__Bacteroidota	c__Bacteroidia	o__Flavobacteriales	f__Flavobacteriaceae	g__Flavobacterium	s__Flavobacterium_ummariense
ASV1612	0	0	0	0	9	0	0	0	0	0	0	0	0	0	0	0	0	0	0	0	k__Bacteria	p__Acidobacteriota	c__Acidobacteriae	o__Subgroup_2	f__Subgroup_2	g__Subgroup_2	s__
ASV1613	0	0	0	0	0	4	0	0	0	0	0	0	0	0	0	0	0	0	0	0	k__Bacteria	p__Firmicutes	c__Bacilli	o__Lactobacillales	f__Leuconostocaceae	g__Weissella	s__
ASV1614	0	0	0	0	0	6	0	0	0	0	0	0	0	0	0	0	0	0	0	0	k__Bacteria	p__Firmicutes	c__Bacilli	o__Bacillales	f__Bacillaceae	g__Geobacillus	s__
ASV1615	0	0	0	0	0	4	0	0	0	0	0	0	0	0	0	0	0	0	0	0	k__Bacteria	p__Firmicutes	c__Bacilli	o__Lactobacillales	f__Streptococcaceae	g__Streptococcus	s__Streptococcus_parasuis
ASV1616	0	0	0	0	0	0	0	0	8	0	0	0	0	0	0	0	0	0	0	0	k__Bacteria	p__Actinobacteriota	c__Actinobacteria	o__Corynebacteriales	f__Corynebacteriaceae	g__Corynebacterium	s__
ASV1617	0	0	0	0	0	0	0	0	0	0	6	0	0	0	0	0	0	0	0	0	k__Bacteria	p__Bacteroidota	c__Bacteroidia	o__Sphingobacteriales	f__Sphingobacteriaceae	g__Sphingobacterium	s__
ASV1618	0	0	0	0	0	0	0	0	0	0	5	0	0	0	0	0	0	0	0	0	k__Bacteria	p__Verrucomicrobiota	c__Verrucomicrobiae	o__Pedosphaerales	f__Pedosphaeraceae	g__ADurb.Bin063-1	s__
ASV1619	0	0	0	0	0	0	0	0	0	0	8	0	0	0	0	0	0	0	0	0	k__Bacteria	p__Proteobacteria	c__Alphaproteobacteria	o__Sphingomonadales	f__Sphingomonadaceae	g__Sphingomonas	s__
ASV1620	0	0	0	0	0	0	0	0	0	0	6	0	0	0	0	0	0	0	0	0	k__Bacteria	p__Acidobacteriota	c__Acidobacteriae	o__Bryobacterales	f__Bryobacteraceae	g__Bryobacter	s__
ASV1621	0	0	0	0	0	0	0	0	0	0	0	0	0	0	0	0	0	0	0	11	k__Bacteria	p__Firmicutes	c__Clostridia	o__Clostridia_UCG-014	f__Clostridia_UCG-014	g__Clostridia_UCG-014	s__
ASV1622	0	0	0	0	0	0	0	0	0	0	0	0	0	0	0	0	0	0	0	6	k__Bacteria	p__Firmicutes	c__Clostridia	o__Clostridia_UCG-014	f__Clostridia_UCG-014	g__Clostridia_UCG-014	s__
ASV1623	0	0	0	0	0	0	0	0	0	0	0	0	0	0	0	0	0	0	0	4	k__Bacteria	p__Proteobacteria	c__Gammaproteobacteria	o__Pasteurellales	f__Pasteurellaceae	g__Actinobacillus	s__Actinobacillus_porcinus
ASV1624	0	0	0	0	0	0	0	0	0	0	0	0	0	0	0	0	0	0	0	8	k__Bacteria	p__Actinobacteriota	c__Actinobacteria	o__Streptomycetales	f__Streptomycetaceae	g__Streptomyces	s__
ASV1625	0	0	0	0	0	0	0	0	0	0	0	0	0	0	0	0	0	0	0	5	k__Bacteria	p__Firmicutes	c__Negativicutes	o__Veillonellales-Selenomonadales	f__Veillonellaceae	g__Veillonella	s__
ASV1626	0	0	0	0	0	0	0	0	0	0	0	0	0	0	0	0	0	0	0	4	k__Bacteria	p__Proteobacteria	c__Alphaproteobacteria	o__Sphingomonadales	f__Sphingomonadaceae	g__Sphingomonas	s__
ASV1627	0	0	0	0	0	0	0	0	0	0	0	0	0	0	0	0	0	0	0	6	k__Bacteria	p__Proteobacteria	c__Alphaproteobacteria	o__Rhizobiales	f__Xanthobacteraceae	g__Xanthobacter	s__
ASV1628	0	0	0	0	0	0	0	0	0	0	0	0	0	0	0	0	0	0	0	8	k__Bacteria	p__Proteobacteria	c__Gammaproteobacteria	o__Steroidobacterales	f__Steroidobacteraceae	g__Steroidobacter	s__
ASV1629	0	0	0	0	0	0	0	0	0	0	0	0	0	0	0	0	0	0	0	3	k__Bacteria	p__Firmicutes	c__Clostridia	o__Peptococcales	f__Peptococcaceae	g__Peptococcus	s__
ASV1630	0	0	0	0	0	0	0	0	0	0	0	0	0	0	0	0	0	0	0	4	k__Bacteria	p__Firmicutes	c__Negativicutes	o__Veillonellales-Selenomonadales	f__Selenomonadaceae	g__Megamonas	s__
ASV1631	0	0	0	0	0	0	0	0	0	0	0	0	0	0	0	0	0	0	0	6	k__Bacteria	p__Proteobacteria	c__Gammaproteobacteria	o__Burkholderiales	f__Gallionellaceae	g__	s__
ASV1632	0	0	0	0	0	0	0	0	0	0	0	0	0	0	0	0	0	0	0	8	k__Bacteria	p__Firmicutes	c__Clostridia	o__Lachnospirales	f__Lachnospiraceae	g__	s__
ASV1633	0	0	0	0	0	0	0	0	0	0	0	6	0	0	0	0	0	0	0	0	k__Bacteria	p__Firmicutes	c__Clostridia	o__Oscillospirales	f__Oscillospiraceae	g__NK4A214_group	s__
ASV1634	0	0	0	0	0	0	0	0	0	0	0	0	11	0	0	0	0	0	0	0	k__Bacteria	p__Bacteroidota	c__Bacteroidia	o__Bacteroidales	f__Tannerellaceae	g__Parabacteroides	s__
ASV1635	0	0	0	0	0	0	0	0	0	0	0	0	0	0	10	0	0	0	0	0	k__Archaea	p__	c__	o__	f__	g__	s__
ASV1636	0	0	0	0	0	0	0	0	0	0	0	0	0	0	0	3	0	0	0	0	k__Bacteria	p__Chloroflexi	c__Anaerolineae	o__Anaerolineales	f__Anaerolineaceae	g__	s__
ASV1637	0	0	0	0	0	0	0	0	0	0	0	0	0	0	0	4	0	0	0	0	k__Bacteria	p__Firmicutes	c__Bacilli	o__	f__	g__	s__
ASV1638	0	0	0	0	0	0	0	0	0	0	0	0	0	0	0	4	0	0	0	0	k__Bacteria	p__Cyanobacteria	c__Vampirivibrionia	o__Gastranaerophilales	f__Gastranaerophilales	g__Gastranaerophilales	s__
ASV1639	0	0	0	0	0	0	0	0	0	0	0	0	0	0	0	5	0	1	0	0	k__Bacteria	p__Bacteroidota	c__Bacteroidia	o__Bacteroidales	f__Prevotellaceae	g__	s__
ASV1640	0	0	0	0	0	0	0	0	0	0	0	0	0	0	0	2	0	0	0	0	k__Bacteria	p__Firmicutes	c__Clostridia	o__Monoglobales	f__Monoglobaceae	g__Monoglobus	s__
ASV1641	0	0	0	0	0	0	0	0	0	0	0	0	0	0	0	3	0	0	0	0	k__Bacteria	p__Firmicutes	c__Clostridia	o__Oscillospirales	f__Oscillospiraceae	g__	s__
ASV1642	0	0	0	0	0	0	0	0	0	0	0	0	0	0	0	6	0	0	0	0	k__Bacteria	p__Proteobacteria	c__Gammaproteobacteria	o__Burkholderiales	f__Oxalobacteraceae	g__	s__
ASV1643	0	0	0	0	0	0	0	0	0	0	0	0	0	0	0	3	0	0	0	0	k__Bacteria	p__Proteobacteria	c__Gammaproteobacteria	o__Burkholderiales	f__Rhodocyclaceae	g__	s__
ASV1644	0	0	0	0	0	0	0	0	0	0	0	0	0	0	0	3	0	0	0	0	k__Bacteria	p__Proteobacteria	c__Gammaproteobacteria	o__Burkholderiales	f__Nitrosomonadaceae	g__Ellin6067	s__
ASV1645	0	0	0	0	0	0	0	0	0	0	0	0	0	0	0	0	9	0	0	0	k__Bacteria	p__Firmicutes	c__Bacilli	o__Staphylococcales	f__Gemellaceae	g__Gemella	s__
ASV1646	0	0	0	0	0	0	0	0	0	0	0	0	0	0	0	0	0	2	0	0	k__Bacteria	p__Firmicutes	c__Clostridia	o__Oscillospirales	f__UCG-010	g__UCG-010	s__
ASV1647	0	0	0	0	0	0	0	0	0	0	0	0	0	0	0	0	0	3	0	0	k__Bacteria	p__Firmicutes	c__Bacilli	o__Erysipelotrichales	f__Erysipelotrichaceae	g__	s__
ASV1648	0	0	0	0	0	0	0	0	0	0	0	0	0	0	0	0	0	1	0	0	k__Bacteria	p__Fibrobacterota	c__Fibrobacteria	o__Fibrobacterales	f__Fibrobacteraceae	g__Fibrobacter	s__Fibrobacter_intestinalis
ASV1649	0	0	0	0	0	0	0	0	0	0	0	0	0	0	0	0	0	1	0	0	k__Bacteria	p__Proteobacteria	c__Alphaproteobacteria	o__Rhodospirillales	f__	g__	s__
ASV1650	0	0	0	0	0	0	0	0	0	0	0	0	0	0	0	0	0	4	0	0	k__Bacteria	p__Bacteroidota	c__Bacteroidia	o__Bacteroidales	f__Prevotellaceae	g__	s__
ASV1651	0	0	0	0	0	0	0	0	0	0	0	0	0	0	0	0	0	5	0	0	k__Bacteria	p__Bacteroidota	c__Bacteroidia	o__Bacteroidales	f__p-2534-18B5_gut_group	g__p-2534-18B5_gut_group	s__
ASV1652	0	0	0	0	0	0	0	0	0	0	0	0	0	0	0	0	0	1	0	0	k__Bacteria	p__Firmicutes	c__Clostridia	o__Lachnospirales	f__Lachnospiraceae	g__	s__
ASV1653	0	0	0	0	0	0	0	0	0	0	0	0	0	0	0	0	0	3	0	0	k__Bacteria	p__Firmicutes	c__Clostridia	o__Lachnospirales	f__Lachnospiraceae	g__	s__
ASV1654	0	0	0	0	0	0	0	0	0	0	0	0	0	0	0	0	0	5	0	0	k__Bacteria	p__Firmicutes	c__Clostridia	o__Clostridia_vadinBB60_group	f__Clostridia_vadinBB60_group	g__Clostridia_vadinBB60_group	s__
ASV1655	0	0	0	0	0	0	0	0	0	0	0	0	0	0	0	0	0	4	0	0	k__Bacteria	p__Firmicutes	c__Clostridia	o__Oscillospirales	f__Oscillospiraceae	g__Intestinimonas	s__
ASV1656	0	0	0	0	0	0	0	0	0	0	0	0	0	0	0	0	0	3	0	0	k__Bacteria	p__Firmicutes	c__Negativicutes	o__Veillonellales-Selenomonadales	f__Veillonellaceae	g__Veillonella	s__bacterium_RA2114
ASV1657	0	0	0	0	0	0	0	0	0	0	0	0	0	0	0	0	0	2	0	0	k__Bacteria	p__Firmicutes	c__Clostridia	o__Christensenellales	f__Christensenellaceae	g__Christensenellaceae_R-7_group	s__
ASV1658	0	0	0	0	0	0	0	0	0	0	0	0	0	0	0	0	0	4	0	0	k__Bacteria	p__Firmicutes	c__Clostridia	o__Oscillospirales	f__Ruminococcaceae	g__	s__
ASV1659	0	0	0	0	0	0	0	0	0	0	0	0	0	0	0	0	0	1	0	0	k__Bacteria	p__Firmicutes	c__Bacilli	o__Erysipelotrichales	f__Erysipelotrichaceae	g__	s__
ASV1660	0	0	0	0	0	0	0	0	0	0	0	0	0	0	0	0	0	0	7	0	k__Bacteria	p__Bacteroidota	c__Bacteroidia	o__Sphingobacteriales	f__Sphingobacteriaceae	g__Pedobacter	s__
ASV1661	0	0	0	0	0	0	0	0	0	0	0	0	0	0	0	0	0	0	4	0	k__Bacteria	p__Firmicutes	c__Bacilli	o__Lactobacillales	f__	g__	s__
ASV1662	0	0	0	0	0	0	0	0	0	0	0	0	0	0	0	0	0	0	7	0	k__Bacteria	p__Bacteroidota	c__Bacteroidia	o__Bacteroidales	f__Prevotellaceae	g__Prevotella	s__
ASV1663	0	0	0	0	0	0	0	0	0	0	0	0	0	0	0	0	0	0	4	0	k__Bacteria	p__Proteobacteria	c__Gammaproteobacteria	o__Cardiobacteriales	f__Wohlfahrtiimonadaceae	g__Ignatzschineria	s__
ASV1664	3	0	0	0	0	0	0	0	0	0	0	0	0	0	0	0	0	0	0	0	k__Bacteria	p__	c__	o__	f__	g__	s__
ASV1665	2	0	0	0	0	0	0	0	0	0	0	0	0	0	0	0	0	0	0	0	k__Archaea	p__Aenigmarchaeota	c__Deep_Sea_Euryarchaeotic_GroupDSEG	o__Deep_Sea_Euryarchaeotic_GroupDSEG	f__Deep_Sea_Euryarchaeotic_GroupDSEG	g__Deep_Sea_Euryarchaeotic_GroupDSEG	s__
ASV1666	2	0	0	0	0	0	0	0	0	0	0	0	0	0	0	0	0	0	0	0	k__Bacteria	p__Actinobacteriota	c__Actinobacteria	o__Corynebacteriales	f__Corynebacteriaceae	g__Corynebacterium	s__
ASV1667	3	0	0	0	0	0	0	0	0	0	0	0	0	0	0	0	0	0	0	0	k__Bacteria	p__Proteobacteria	c__Alphaproteobacteria	o__Azospirillales	f__Azospirillaceae	g__Azospirillum	s__
ASV1668	0	0	0	12	0	0	0	0	0	0	0	0	0	0	0	0	0	0	0	0	k__Bacteria	p__Firmicutes	c__Bacilli	o__Staphylococcales	f__Staphylococcaceae	g__Staphylococcus	s__
ASV1669	0	0	0	12	0	0	0	0	0	0	0	0	0	0	0	0	0	0	0	0	k__Bacteria	p__	c__	o__	f__	g__	s__
ASV1670	0	0	0	0	4	0	0	0	0	0	0	0	0	0	0	0	0	0	0	0	k__Bacteria	p__Bacteroidota	c__Bacteroidia	o__Sphingobacteriales	f__Sphingobacteriaceae	g__Pedobacter	s__
ASV1671	0	0	0	0	8	0	0	0	0	0	0	0	0	0	0	0	0	0	0	0	k__Bacteria	p__Bacteroidota	c__Bacteroidia	o__Cytophagales	f__Spirosomaceae	g__Dyadobacter	s__Dyadobacter_fermentans
ASV1672	0	0	0	0	8	0	0	0	0	0	0	0	0	0	0	0	0	0	0	0	k__Bacteria	p__Actinobacteriota	c__Actinobacteria	o__Micrococcales	f__Intrasporangiaceae	g__Phycicoccus	s__
ASV1673	0	0	0	0	8	0	0	0	0	0	0	0	0	0	0	0	0	0	0	0	k__Bacteria	p__Proteobacteria	c__Gammaproteobacteria	o__Pasteurellales	f__Pasteurellaceae	g__Actinobacillus	s__
ASV1674	0	0	0	0	4	0	0	0	0	0	0	0	0	0	0	0	0	0	0	0	k__Bacteria	p__Acidobacteriota	c__Acidobacteriae	o__Bryobacterales	f__Bryobacteraceae	g__Bryobacter	s__
ASV1675	0	0	0	0	2	0	0	0	0	0	2	0	0	0	0	0	0	0	0	0	k__Bacteria	p__Proteobacteria	c__Gammaproteobacteria	o__Burkholderiales	f__Comamonadaceae	g__	s__
ASV1676	0	0	0	0	0	0	7	0	0	0	0	0	0	0	0	0	0	0	0	0	k__Bacteria	p__	c__	o__	f__	g__	s__
ASV1677	0	0	0	0	0	0	10	0	0	0	0	0	0	0	0	0	0	0	0	0	k__Bacteria	p__Firmicutes	c__Clostridia	o__Lachnospirales	f__Lachnospiraceae	g__	s__
ASV1678	0	0	0	0	0	0	0	0	7	0	0	0	0	0	0	0	0	0	0	0	k__Bacteria	p__Bacteroidota	c__Bacteroidia	o__Bacteroidales	f__Bacteroidaceae	g__Bacteroides	s__Bacteroides_plebeius
ASV1679	0	0	0	0	0	0	0	0	2	0	0	0	0	0	0	7	0	0	0	0	k__Bacteria	p__Proteobacteria	c__Alphaproteobacteria	o__Azospirillales	f__Azospirillaceae	g__Azospirillum	s__
ASV1680	0	0	0	0	0	0	0	0	6	0	0	0	0	0	0	0	0	0	0	0	k__Bacteria	p__Proteobacteria	c__Alphaproteobacteria	o__Rhodobacterales	f__Rhodobacteraceae	g__Paracoccus	s__
ASV1681	0	0	0	0	0	0	0	0	0	0	4	0	0	0	0	0	0	0	0	0	k__Bacteria	p__Planctomycetota	c__Phycisphaerae	o__Tepidisphaerales	f__WD2101_soil_group	g__WD2101_soil_group	s__
ASV1682	0	0	0	0	0	0	0	0	0	0	4	0	0	0	0	0	0	0	0	0	k__Bacteria	p__Verrucomicrobiota	c__Verrucomicrobiae	o__Verrucomicrobiales	f__Verrucomicrobiaceae	g__	s__
ASV1683	0	0	0	0	0	0	0	0	0	0	4	0	0	0	0	0	0	0	0	0	k__Bacteria	p__Verrucomicrobiota	c__Verrucomicrobiae	o__Chthoniobacterales	f__Chthoniobacteraceae	g__Chthoniobacter	s__
ASV1684	0	0	0	0	0	0	0	0	0	0	3	0	0	0	0	0	0	0	0	0	k__Bacteria	p__WPS-2	c__WPS-2	o__WPS-2	f__WPS-2	g__WPS-2	s__
ASV1685	0	0	0	0	0	0	0	0	0	0	3	0	0	0	0	0	0	0	0	0	k__Bacteria	p__Proteobacteria	c__Gammaproteobacteria	o__Xanthomonadales	f__Rhodanobacteraceae	g__Rhodanobacter	s__
ASV1686	0	0	0	0	0	0	0	0	0	0	4	0	0	0	0	0	0	0	0	0	k__Bacteria	p__Proteobacteria	c__Alphaproteobacteria	o__Reyranellales	f__Reyranellaceae	g__Reyranella	s__
ASV1687	0	0	0	0	0	0	0	0	0	0	5	0	0	0	0	0	0	0	0	0	k__Bacteria	p__Proteobacteria	c__Gammaproteobacteria	o__Burkholderiales	f__Rhodocyclaceae	g__Azoarcus	s__
ASV1688	0	0	0	0	0	0	0	0	0	0	7	0	0	0	0	0	0	0	0	0	k__Bacteria	p__Firmicutes	c__Bacilli	o__RF39	f__RF39	g__RF39	s__
ASV1689	0	0	0	0	0	0	0	0	0	0	0	0	0	0	0	0	0	0	0	7	k__Bacteria	p__Bacteroidota	c__Bacteroidia	o__Sphingobacteriales	f__Sphingobacteriaceae	g__Sphingobacterium	s__
ASV1690	0	0	0	0	0	0	0	0	0	0	0	0	0	0	0	0	0	0	0	4	k__Bacteria	p__Firmicutes	c__Bacilli	o__Lactobacillales	f__Lactobacillaceae	g__Lactobacillus	s__
ASV1691	0	0	0	0	0	0	0	0	0	0	0	0	0	0	0	0	0	0	0	5	k__Bacteria	p__Firmicutes	c__Bacilli	o__Staphylococcales	f__Staphylococcaceae	g__Auricoccus-Abyssicoccus	s__
ASV1692	0	0	0	0	0	0	0	0	0	0	0	0	0	0	0	0	0	0	0	6	k__Bacteria	p__Firmicutes	c__Clostridia	o__Clostridia_UCG-014	f__Clostridia_UCG-014	g__Clostridia_UCG-014	s__
ASV1693	0	0	0	0	0	0	0	0	0	0	0	0	0	0	0	0	0	0	0	4	k__Bacteria	p__Firmicutes	c__Clostridia	o__Lachnospirales	f__Lachnospiraceae	g__	s__
ASV1694	0	0	0	0	0	0	0	0	0	0	0	0	0	0	0	0	0	0	0	5	k__Bacteria	p__Bacteroidota	c__Bacteroidia	o__Bacteroidales	f__Rikenellaceae	g__Rikenellaceae_RC9_gut_group	s__
ASV1695	0	0	0	0	0	0	0	0	0	0	0	0	0	0	0	0	0	0	0	5	k__Bacteria	p__Bacteroidota	c__Bacteroidia	o__Bacteroidales	f__Prevotellaceae	g__Prevotella	s__
ASV1696	0	0	0	0	0	0	0	0	0	0	0	0	0	0	0	0	0	0	0	7	k__Bacteria	p__Firmicutes	c__Clostridia	o__Oscillospirales	f__Ruminococcaceae	g__Incertae_Sedis	s__
ASV1697	0	0	0	0	0	0	0	0	0	0	0	0	0	0	0	0	0	0	0	6	k__Bacteria	p__Actinobacteriota	c__Actinobacteria	o__Micrococcales	f__Micrococcaceae	g__Kocuria	s__
ASV1698	0	0	0	0	0	0	0	0	0	0	0	0	0	0	0	0	0	0	0	6	k__Bacteria	p__Actinobacteriota	c__Actinobacteria	o__Bifidobacteriales	f__Bifidobacteriaceae	g__Bifidobacterium	s__
ASV1699	0	0	0	0	0	0	0	0	0	0	0	0	0	0	0	0	0	0	0	7	k__Bacteria	p__Firmicutes	c__Clostridia	o__Lachnospirales	f__Lachnospiraceae	g__Lachnospiraceae_UCG-004	s__
ASV1700	0	0	0	0	0	0	0	0	0	0	0	9	0	0	0	0	0	0	0	0	k__Bacteria	p__Firmicutes	c__Clostridia	o__Clostridia_UCG-014	f__Clostridia_UCG-014	g__Clostridia_UCG-014	s__
ASV1701	0	0	0	0	0	0	0	0	0	0	0	5	0	0	0	0	0	0	0	0	k__Bacteria	p__Firmicutes	c__Clostridia	o__Oscillospirales	f__Oscillospiraceae	g__UCG-005	s__
ASV1702	0	0	0	0	0	0	0	0	0	0	0	7	0	0	0	0	0	0	0	0	k__Bacteria	p__Firmicutes	c__Bacilli	o__RF39	f__RF39	g__RF39	s__
ASV1703	0	0	0	0	0	0	0	0	0	0	0	0	8	0	0	0	0	0	0	0	k__Bacteria	p__Firmicutes	c__Clostridia	o__Lachnospirales	f__Lachnospiraceae	g__Marvinbryantia	s__
ASV1704	0	0	0	0	0	0	0	0	0	0	0	0	0	0	0	4	0	0	0	0	k__Bacteria	p__Planctomycetota	c__Planctomycetes	o__Pirellulales	f__Pirellulaceae	g__Candidatus_Anammoximicrobium	s__
ASV1705	0	0	0	0	0	0	0	0	0	0	0	0	0	0	0	4	0	0	0	0	k__Bacteria	p__Planctomycetota	c__Planctomycetes	o__Gemmatales	f__Gemmataceae	g__	s__
ASV1706	0	0	0	0	0	0	0	0	0	0	0	0	0	0	0	5	0	0	0	0	k__Bacteria	p__Firmicutes	c__Clostridia	o__Clostridia_UCG-014	f__Clostridia_UCG-014	g__Clostridia_UCG-014	s__
ASV1707	0	0	0	0	0	0	0	0	0	0	0	0	0	0	0	2	0	0	0	0	k__Bacteria	p__Bacteroidota	c__Bacteroidia	o__Flavobacteriales	f__Flavobacteriaceae	g__Flavobacterium	s__
ASV1708	0	0	0	0	0	0	0	0	0	0	0	0	0	0	0	3	0	0	0	0	k__Bacteria	p__Bacteroidota	c__Bacteroidia	o__Bacteroidales	f__Porphyromonadaceae	g__Porphyromonas	s__
ASV1709	0	0	0	0	0	0	0	0	0	0	0	0	0	0	0	4	0	0	0	0	k__Bacteria	p__Bacteroidota	c__Bacteroidia	o__Bacteroidales	f__Muribaculaceae	g__Muribaculaceae	s__
ASV1710	0	0	0	0	0	0	0	0	0	0	0	0	0	0	0	6	0	0	0	0	k__Bacteria	p__Firmicutes	c__Clostridia	o__Oscillospirales	f__Ruminococcaceae	g__	s__
ASV1711	0	0	0	0	0	0	0	0	0	0	0	0	0	0	0	2	0	0	0	0	k__Bacteria	p__Proteobacteria	c__Gammaproteobacteria	o__Enterobacterales	f__Enterobacteriaceae	g__	s__
ASV1712	0	0	0	0	0	0	0	0	0	0	0	0	0	0	0	4	0	0	0	0	k__Bacteria	p__Firmicutes	c__Clostridia	o__Lachnospirales	f__Lachnospiraceae	g__	s__
ASV1713	0	0	0	0	0	0	0	0	0	0	0	0	0	0	0	4	0	0	0	0	k__Bacteria	p__Proteobacteria	c__Gammaproteobacteria	o__Pasteurellales	f__Pasteurellaceae	g__Actinobacillus	s__Actinobacillus_porcinus
ASV1714	0	0	0	0	0	0	0	0	0	0	0	0	0	0	0	8	0	0	0	0	k__Bacteria	p__Proteobacteria	c__Gammaproteobacteria	o__Diplorickettsiales	f__Diplorickettsiaceae	g__	s__
ASV1715	0	0	0	0	0	0	0	0	0	0	0	0	0	0	0	3	0	0	0	0	k__Bacteria	p__Firmicutes	c__Clostridia	o__Oscillospirales	f__UCG-010	g__UCG-010	s__
ASV1716	0	0	0	0	0	0	0	0	0	0	0	0	0	0	0	6	0	0	0	0	k__Bacteria	p__Firmicutes	c__Clostridia	o__Oscillospirales	f__UCG-010	g__UCG-010	s__
ASV1717	0	0	0	0	0	0	0	0	0	0	0	0	0	0	0	6	0	0	0	0	k__Bacteria	p__Gemmatimonadota	c__S0134_terrestrial_group	o__S0134_terrestrial_group	f__S0134_terrestrial_group	g__S0134_terrestrial_group	s__
ASV1718	0	0	0	0	0	0	0	0	0	0	0	0	0	0	0	6	0	0	0	0	k__Bacteria	p__Firmicutes	c__Clostridia	o__Peptostreptococcales-Tissierellales	f__Peptostreptococcales-Tissierellales	g__Peptoniphilus	s__Peptoniphilus_urinimassiliensis
ASV1719	0	0	0	0	0	0	0	0	0	0	0	0	0	0	0	5	0	0	0	0	k__Bacteria	p__Firmicutes	c__Clostridia	o__Oscillospirales	f__Ruminococcaceae	g__	s__
ASV1720	0	0	0	0	0	0	0	0	0	0	0	0	0	0	0	6	0	0	0	0	k__Bacteria	p__Firmicutes	c__Bacilli	o__RF39	f__RF39	g__RF39	s__
ASV1721	0	0	0	0	0	0	0	0	0	0	0	0	0	0	0	4	0	0	0	0	k__Bacteria	p__Firmicutes	c__Bacilli	o__RF39	f__RF39	g__RF39	s__
ASV1722	0	0	0	0	0	0	0	0	0	0	0	0	0	0	0	0	7	0	0	0	k__Bacteria	p__Firmicutes	c__Bacilli	o__Erysipelotrichales	f__Erysipelotrichaceae	g__Solobacterium	s__Solobacterium_moorei
ASV1723	0	0	0	0	0	0	0	0	0	0	0	0	0	0	0	0	0	1	0	0	k__Bacteria	p__Firmicutes	c__Bacilli	o__Lactobacillales	f__Streptococcaceae	g__Streptococcus	s__Streptococcus_hyointestinalis
ASV1724	0	0	0	0	0	0	0	0	0	0	0	0	0	0	0	0	0	1	0	0	k__Bacteria	p__Firmicutes	c__Clostridia	o__Clostridia_UCG-014	f__Clostridia_UCG-014	g__Clostridia_UCG-014	s__
ASV1725	0	0	0	0	0	0	0	0	0	0	0	0	0	0	0	0	0	4	0	0	k__Bacteria	p__Bacteroidota	c__Bacteroidia	o__Bacteroidales	f__Muribaculaceae	g__Muribaculaceae	s__
ASV1726	0	0	0	0	0	0	0	0	0	0	0	0	0	0	0	0	0	2	0	0	k__Bacteria	p__Firmicutes	c__Clostridia	o__Lachnospirales	f__Lachnospiraceae	g__	s__
ASV1727	0	0	0	0	0	0	0	0	0	0	0	0	0	0	0	0	0	3	0	0	k__Bacteria	p__Actinobacteriota	c__Actinobacteria	o__Propionibacteriales	f__Propionibacteriaceae	g__Propionibacterium	s__Propionibacterium_sp
ASV1728	0	0	0	0	0	0	0	0	0	0	0	0	0	0	0	0	0	3	0	0	k__Bacteria	p__Firmicutes	c__Clostridia	o__Lachnospirales	f__Lachnospiraceae	g__Blautia	s__
ASV1729	0	0	0	0	0	0	0	0	0	0	0	0	0	0	0	0	0	5	0	0	k__Bacteria	p__Firmicutes	c__Clostridia	o__Oscillospirales	f__Ruminococcaceae	g__UBA1819	s__
ASV1730	0	0	0	0	0	0	0	0	0	0	0	0	0	0	0	0	0	0	2	0	k__Bacteria	p__Bacteroidota	c__Bacteroidia	o__Sphingobacteriales	f__Sphingobacteriaceae	g__Pedobacter	s__
ASV1731	0	0	0	0	0	0	0	0	0	0	0	0	0	0	0	0	0	0	3	0	k__Bacteria	p__Firmicutes	c__Clostridia	o__Lachnospirales	f__Lachnospiraceae	g__Eubacterium_ruminantium_group	s__
ASV1732	0	0	0	0	0	0	0	0	0	0	0	0	0	0	0	0	0	0	6	0	k__Bacteria	p__Firmicutes	c__Clostridia	o__Christensenellales	f__Christensenellaceae	g__Christensenellaceae_R-7_group	s__
ASV1733	0	0	0	0	0	0	0	0	0	0	0	0	0	0	0	0	0	0	3	0	k__Bacteria	p__Proteobacteria	c__Gammaproteobacteria	o__Burkholderiales	f__Alcaligenaceae	g__Paenalcaligenes	s__
ASV1734	2	0	0	0	0	0	0	0	0	0	0	0	0	0	0	0	0	0	0	0	k__Bacteria	p__Bacteroidota	c__Bacteroidia	o__Bacteroidales	f__Bacteroidaceae	g__Bacteroides	s__
ASV1735	2	0	0	0	0	0	0	0	0	0	0	0	0	0	0	0	0	0	0	0	k__Bacteria	p__Bacteroidota	c__Bacteroidia	o__Bacteroidales	f__Tannerellaceae	g__Parabacteroides	s__
ASV1736	4	0	0	0	0	0	0	0	0	0	0	0	0	0	0	0	0	0	0	0	k__Bacteria	p__Firmicutes	c__Clostridia	o__Peptostreptococcales-Tissierellales	f__Anaerovoracaceae	g__Family_XIII_AD3011_group	s__
ASV1737	4	0	0	0	0	0	0	0	0	0	0	0	0	0	0	0	0	0	0	0	k__Bacteria	p__Proteobacteria	c__Gammaproteobacteria	o__Pasteurellales	f__Pasteurellaceae	g__Actinobacillus	s__Actinobacillus_indolicus
ASV1738	0	0	0	0	0	0	0	0	0	6	0	0	0	0	0	0	0	0	0	0	k__Bacteria	p__Firmicutes	c__Bacilli	o__RF39	f__RF39	g__RF39	s__
ASV1739	0	0	9	0	0	0	0	0	0	0	0	0	0	0	0	0	0	0	0	0	k__Bacteria	p__Proteobacteria	c__Gammaproteobacteria	o__Pseudomonadales	f__Pseudomonadaceae	g__Pseudomonas	s__
ASV1740	0	0	0	11	0	0	0	0	0	0	0	0	0	0	0	0	0	0	0	0	k__Bacteria	p__Actinobacteriota	c__Actinobacteria	o__Corynebacteriales	f__Corynebacteriaceae	g__Corynebacterium	s__
ASV1741	0	0	0	0	6	0	0	0	0	0	0	0	0	0	0	0	0	0	0	0	k__Bacteria	p__Proteobacteria	c__Alphaproteobacteria	o__Sphingomonadales	f__Sphingomonadaceae	g__Sphingobium	s__
ASV1742	0	0	0	0	10	0	0	0	0	0	0	0	0	0	0	0	0	0	0	0	k__Bacteria	p__Bacteroidota	c__Bacteroidia	o__Flavobacteriales	f__Weeksellaceae	g__Chryseobacterium	s__
ASV1743	0	0	0	0	6	0	0	0	0	0	0	0	0	0	0	0	0	0	0	0	k__Bacteria	p__Proteobacteria	c__Alphaproteobacteria	o__Rhizobiales	f__Rhizobiaceae	g__	s__
ASV1744	0	0	0	0	0	6	0	0	0	0	0	0	0	0	0	0	0	0	0	0	k__Bacteria	p__Fusobacteriota	c__Fusobacteriia	o__Fusobacteriales	f__Leptotrichiaceae	g__Leptotrichia	s__
ASV1745	0	0	0	0	0	5	0	0	0	0	0	0	0	0	0	0	0	0	0	0	k__Bacteria	p__Proteobacteria	c__Gammaproteobacteria	o__Pseudomonadales	f__Pseudomonadaceae	g__Pseudomonas	s__
ASV1746	0	0	0	0	0	5	0	0	0	0	0	0	0	0	0	0	0	0	0	0	k__Bacteria	p__Proteobacteria	c__Alphaproteobacteria	o__Rhizobiales	f__Rhizobiaceae	g__	s__
ASV1747	0	0	0	0	0	0	8	0	0	0	0	0	0	0	0	0	0	0	0	0	k__Bacteria	p__Proteobacteria	c__Alphaproteobacteria	o__Sphingomonadales	f__Sphingomonadaceae	g__Novosphingobium	s__
ASV1748	0	0	0	0	0	0	0	0	0	0	0	0	0	0	0	5	0	0	0	0	k__Bacteria	p__Firmicutes	c__Clostridia	o__Clostridia_UCG-014	f__Clostridia_UCG-014	g__Clostridia_UCG-014	s__Clostridiales_bacterium
ASV1749	0	0	0	0	0	0	0	0	4	0	0	0	0	0	0	0	0	0	0	0	k__Bacteria	p__Firmicutes	c__Clostridia	o__Lachnospirales	f__Lachnospiraceae	g__Lachnoclostridium	s__
ASV1750	0	0	0	0	0	0	0	0	0	0	5	0	0	0	0	0	0	0	0	0	k__Bacteria	p__Proteobacteria	c__Alphaproteobacteria	o__Caulobacterales	f__Caulobacteraceae	g__Asticcacaulis	s__
ASV1751	0	0	0	0	0	0	0	0	0	0	6	0	0	0	0	0	0	0	0	0	k__Bacteria	p__Bacteroidota	c__Bacteroidia	o__Bacteroidales	f__Rikenellaceae	g__Rikenellaceae_RC9_gut_group	s__
ASV1752	0	0	0	0	0	0	0	0	0	0	5	0	0	0	0	0	0	0	0	0	k__Bacteria	p__Bacteroidota	c__Bacteroidia	o__Chitinophagales	f__Chitinophagaceae	g__Taibaiella	s__
ASV1753	0	0	0	0	0	0	0	0	0	0	7	0	0	0	0	0	0	0	0	0	k__Bacteria	p__Bacteroidota	c__Bacteroidia	o__Flavobacteriales	f__Flavobacteriaceae	g__Flavobacterium	s__
ASV1754	0	0	0	0	0	0	0	0	0	0	6	0	0	0	0	0	0	0	0	0	k__Bacteria	p__Bacteroidota	c__Bacteroidia	o__Flavobacteriales	f__Flavobacteriaceae	g__Flavobacterium	s__Flavobacterium_ummariense
ASV1755	0	0	0	0	0	0	0	0	0	0	3	0	0	0	0	0	0	0	0	0	k__Bacteria	p__Proteobacteria	c__Gammaproteobacteria	o__Steroidobacterales	f__Steroidobacteraceae	g__Steroidobacter	s__
ASV1756	0	0	0	0	0	0	0	0	0	0	2	0	0	0	0	0	0	0	0	0	k__Bacteria	p__Firmicutes	c__Clostridia	o__Oscillospirales	f__Oscillospiraceae	g__NK4A214_group	s__
ASV1757	0	0	0	0	0	0	0	0	0	0	6	0	0	0	0	0	0	0	0	0	k__Bacteria	p__Firmicutes	c__Negativicutes	o__Veillonellales-Selenomonadales	f__Veillonellaceae	g__Veillonella	s__
ASV1758	0	0	0	0	0	0	0	0	0	0	6	0	0	0	0	0	0	0	0	0	k__Bacteria	p__Acidobacteriota	c__Acidobacteriae	o__Acidobacteriales	f__Acidobacteriaceae_Subgroup_1	g__Edaphobacter	s__
ASV1759	0	0	0	0	0	0	0	0	0	0	0	0	0	0	0	0	0	0	0	3	k__Bacteria	p__Firmicutes	c__Bacilli	o__Staphylococcales	f__Gemellaceae	g__Gemella	s__
ASV1760	0	0	0	0	0	0	0	0	0	0	0	0	0	0	0	0	0	0	0	5	k__Bacteria	p__Firmicutes	c__Clostridia	o__Lachnospirales	f__Lachnospiraceae	g__Lachnospira	s__
ASV1761	0	0	0	0	0	0	0	0	0	0	0	0	0	0	0	0	0	0	0	5	k__Bacteria	p__Actinobacteriota	c__Actinobacteria	o__Micrococcales	f__Dermatophilaceae	g__Mobilicoccus	s__
ASV1762	0	0	0	0	0	0	0	0	0	0	0	0	0	0	0	0	0	0	0	4	k__Bacteria	p__Firmicutes	c__Clostridia	o__Oscillospirales	f__Ruminococcaceae	g__	s__
ASV1763	0	0	0	0	0	0	0	0	0	0	0	0	0	0	0	0	0	0	0	7	k__Bacteria	p__Firmicutes	c__Clostridia	o__	f__	g__	s__
ASV1764	0	0	0	0	0	0	0	0	0	0	0	0	0	0	0	0	0	0	0	8	k__Bacteria	p__Proteobacteria	c__Gammaproteobacteria	o__Cardiobacteriales	f__Wohlfahrtiimonadaceae	g__Ignatzschineria	s__
ASV1765	0	0	0	0	0	0	0	0	0	0	0	0	0	0	0	0	0	0	0	4	k__Bacteria	p__Firmicutes	c__Clostridia	o__Lachnospirales	f__Lachnospiraceae	g__	s__
ASV1766	0	0	0	0	0	0	0	0	0	0	0	0	0	0	0	0	0	0	0	5	k__Bacteria	p__Actinobacteriota	c__Acidimicrobiia	o__Microtrichales	f__Iamiaceae	g__Iamia	s__
ASV1767	0	0	0	0	0	0	0	0	0	0	0	0	0	0	0	0	0	0	0	7	k__Bacteria	p__Proteobacteria	c__Gammaproteobacteria	o__Burkholderiales	f__Oxalobacteraceae	g__Massilia	s__
ASV1768	0	0	0	0	0	0	0	0	0	0	0	0	9	0	0	0	0	0	0	0	k__Bacteria	p__Proteobacteria	c__Gammaproteobacteria	o__Burkholderiales	f__T34	g__T34	s__
ASV1769	0	0	0	0	0	0	0	0	0	0	0	0	0	0	9	0	0	0	0	0	k__Bacteria	p__Bacteroidota	c__Bacteroidia	o__Bacteroidales	f__Prevotellaceae	g__	s__
ASV1770	0	0	0	0	0	0	0	0	0	0	0	0	0	0	6	0	0	0	0	0	k__Bacteria	p__	c__	o__	f__	g__	s__
ASV1771	0	0	0	0	0	0	0	0	0	0	0	0	0	0	8	0	0	0	0	0	k__Bacteria	p__Proteobacteria	c__Gammaproteobacteria	o__Burkholderiales	f__Neisseriaceae	g__Neisseria	s__
ASV1772	0	0	0	0	0	0	0	0	0	0	0	0	0	0	0	3	0	0	0	0	k__Bacteria	p__Spirochaetota	c__Spirochaetia	o__Spirochaetales	f__Spirochaetaceae	g__Treponema	s__
ASV1773	0	0	0	0	0	0	0	0	0	0	0	0	0	0	0	1	0	0	0	0	k__Bacteria	p__Bacteroidota	c__Bacteroidia	o__Chitinophagales	f__Chitinophagaceae	g__UTBCD1	s__
ASV1774	0	0	0	0	0	0	0	0	0	0	0	0	0	0	0	2	0	0	0	0	k__Bacteria	p__Fibrobacterota	c__Fibrobacteria	o__Fibrobacterales	f__Fibrobacteraceae	g__Fibrobacter	s__Fibrobacter_intestinalis
ASV1775	0	0	0	0	0	0	0	0	0	0	0	0	0	0	0	2	0	0	0	0	k__Bacteria	p__Cyanobacteria	c__Vampirivibrionia	o__Gastranaerophilales	f__Gastranaerophilales	g__Gastranaerophilales	s__
ASV1776	0	0	0	0	0	0	0	0	0	0	0	0	0	0	0	3	0	0	0	0	k__Bacteria	p__Cyanobacteria	c__Vampirivibrionia	o__Gastranaerophilales	f__Gastranaerophilales	g__Gastranaerophilales	s__
ASV1777	0	0	0	0	0	0	0	0	0	0	0	0	0	0	0	5	0	0	0	0	k__Bacteria	p__Bacteroidota	c__Bacteroidia	o__Bacteroidales	f__Bacteroidetes_vadinHA17	g__Bacteroidetes_vadinHA17	s__
ASV1778	0	0	0	0	0	0	0	0	0	0	0	0	0	0	0	5	0	0	0	0	k__Bacteria	p__Firmicutes	c__Clostridia	o__Lachnospirales	f__Lachnospiraceae	g__Lachnospira	s__
ASV1779	0	0	0	0	0	0	0	0	0	0	0	0	0	0	0	6	0	0	0	0	k__Bacteria	p__Firmicutes	c__Clostridia	o__Lachnospirales	f__Lachnospiraceae	g__	s__
ASV1780	0	0	0	0	0	0	0	0	0	0	0	0	0	0	0	2	0	0	0	0	k__Bacteria	p__Firmicutes	c__Clostridia	o__Monoglobales	f__Monoglobaceae	g__Monoglobus	s__
ASV1781	0	0	0	0	0	0	0	0	0	0	0	0	0	0	0	2	0	0	0	0	k__Bacteria	p__Firmicutes	c__Clostridia	o__Oscillospirales	f__Oscillospiraceae	g__UCG-005	s__
ASV1782	0	0	0	0	0	0	0	0	0	0	0	0	0	0	0	3	0	0	0	0	k__Bacteria	p__Bacteroidota	c__Bacteroidia	o__Bacteroidales	f__Bacteroidaceae	g__Bacteroides	s__
ASV1783	0	0	0	0	0	0	0	0	0	0	0	0	0	0	0	3	0	0	0	0	k__Bacteria	p__Proteobacteria	c__Alphaproteobacteria	o__Caulobacterales	f__Caulobacteraceae	g__Brevundimonas	s__
ASV1784	0	0	0	0	0	0	0	0	0	0	0	0	0	0	0	3	0	0	0	0	k__Bacteria	p__Proteobacteria	c__Gammaproteobacteria	o__Burkholderiales	f__Sutterellaceae	g__	s__
ASV1785	0	0	0	0	0	0	0	0	0	0	0	0	0	0	0	4	0	0	0	0	k__Bacteria	p__Patescibacteria	c__Saccharimonadia	o__Saccharimonadales	f__Saccharimonadales	g__Saccharimonadales	s__
ASV1787	0	0	0	0	0	0	0	0	0	0	0	0	0	0	0	4	0	0	0	0	k__Bacteria	p__Firmicutes	c__Bacilli	o__RF39	f__RF39	g__RF39	s__
ASV1788	0	0	0	0	0	0	0	0	0	0	0	0	0	0	0	0	5	0	0	0	k__Bacteria	p__Firmicutes	c__Clostridia	o__Lachnospirales	f__Lachnospiraceae	g__	s__
ASV1789	0	0	0	0	0	0	0	0	0	0	0	0	0	0	0	0	0	5	0	0	k__Bacteria	p__Firmicutes	c__Clostridia	o__Clostridia_UCG-014	f__Clostridia_UCG-014	g__Clostridia_UCG-014	s__
ASV1791	0	0	0	0	0	0	0	0	0	0	0	0	0	0	0	0	0	3	0	0	k__Bacteria	p__Firmicutes	c__Clostridia	o__Peptostreptococcales-Tissierellales	f__Anaerovoracaceae	g__Family_XIII_AD3011_group	s__
ASV1792	0	0	0	0	0	0	0	0	0	0	0	0	0	0	0	0	0	4	0	0	k__Bacteria	p__Firmicutes	c__Clostridia	o__Lachnospirales	f__Lachnospiraceae	g__Lachnospiraceae	s__
ASV1793	0	0	0	0	0	0	0	0	0	0	0	0	0	0	0	0	0	5	0	0	k__Bacteria	p__Firmicutes	c__Clostridia	o__Lachnospirales	f__Lachnospiraceae	g__	s__
ASV1794	0	0	0	0	0	0	0	0	0	0	0	0	0	0	0	0	0	4	0	0	k__Bacteria	p__Firmicutes	c__Clostridia	o__Christensenellales	f__Christensenellaceae	g__Christensenellaceae_R-7_group	s__
ASV1795	0	0	0	0	0	0	0	0	0	0	0	0	0	0	0	0	0	2	0	0	k__Bacteria	p__Firmicutes	c__Clostridia	o__Oscillospirales	f__Oscillospiraceae	g__UCG-005	s__
ASV1796	0	0	0	0	0	0	0	0	0	0	0	0	0	0	0	0	0	1	0	0	k__Bacteria	p__Firmicutes	c__Clostridia	o__Oscillospirales	f__Ruminococcaceae	g__Candidatus_Soleaferrea	s__
ASV1797	0	0	0	0	0	0	0	0	0	0	0	0	0	0	0	0	0	3	0	0	k__Bacteria	p__Firmicutes	c__Clostridia	o__Oscillospirales	f__Eubacterium_coprostanoligenes_group	g__Eubacterium_coprostanoligenes_group	s__
ASV1798	0	0	0	0	0	0	0	0	0	0	0	0	0	0	0	0	0	2	0	0	k__Bacteria	p__Firmicutes	c__Clostridia	o__Oscillospirales	f__Ruminococcaceae	g__Ruminococcus	s__
ASV1799	0	0	0	0	0	0	0	0	0	0	0	0	0	0	0	0	0	5	0	0	k__Bacteria	p__Firmicutes	c__Bacilli	o__RF39	f__RF39	g__RF39	s__
ASV1800	0	0	0	0	0	0	0	0	0	0	0	0	0	0	0	0	0	2	0	0	k__Bacteria	p__Firmicutes	c__Bacilli	o__Lactobacillales	f__Lactobacillaceae	g__Lactobacillus	s__
ASV1801	0	0	0	0	0	0	0	0	0	0	0	0	0	0	0	0	0	0	5	0	k__Bacteria	p__Firmicutes	c__Bacilli	o__Lactobacillales	f__Streptococcaceae	g__Streptococcus	s__
ASV1802	0	0	0	0	0	0	0	0	0	0	0	0	0	0	0	0	0	0	7	0	k__Bacteria	p__Firmicutes	c__Bacilli	o__Lactobacillales	f__Streptococcaceae	g__Streptococcus	s__
ASV1803	0	0	0	0	0	0	0	0	0	0	0	0	0	0	0	0	0	0	5	0	k__Bacteria	p__Firmicutes	c__Clostridia	o__Lachnospirales	f__Lachnospiraceae	g__Eubacterium_hallii_group	s__
ASV1804	0	0	0	0	0	0	0	0	0	0	0	0	0	0	0	0	0	0	3	0	k__Bacteria	p__Firmicutes	c__Clostridia	o__Lachnospirales	f__Lachnospiraceae	g__	s__
ASV1805	0	0	0	0	0	0	0	0	0	0	0	0	0	0	0	0	0	0	4	0	k__Bacteria	p__Firmicutes	c__Clostridia	o__Lachnospirales	f__Lachnospiraceae	g__	s__
ASV1806	0	0	0	0	0	0	0	0	0	0	0	0	0	0	0	0	0	0	2	0	k__Bacteria	p__Actinobacteriota	c__Thermoleophilia	o__Gaiellales	f__	g__	s__
ASV1807	1	0	0	0	2	0	0	0	0	0	0	0	0	0	0	0	0	0	0	0	k__	p__	c__	o__	f__	g__	s__
ASV1808	2	0	0	0	0	0	0	0	0	0	0	0	0	0	0	0	0	0	0	0	k__Bacteria	p__Bacteroidota	c__Bacteroidia	o__Chitinophagales	f__Chitinophagaceae	g__Flavisolibacter	s__
ASV1809	2	0	0	0	0	0	0	0	0	0	0	0	0	0	0	0	0	0	0	0	k__Bacteria	p__Firmicutes	c__Clostridia	o__Clostridia_UCG-014	f__Clostridia_UCG-014	g__Clostridia_UCG-014	s__
ASV1810	1	0	0	0	0	0	0	0	0	0	0	0	0	0	0	0	0	0	0	0	k__Bacteria	p__Actinobacteriota	c__Actinobacteria	o__Streptomycetales	f__Streptomycetaceae	g__Streptomyces	s__
ASV1811	1	0	0	0	0	0	0	0	0	0	0	0	0	0	0	0	0	0	0	0	k__Bacteria	p__Firmicutes	c__Clostridia	o__Clostridiales	f__Clostridiaceae	g__Sarcina	s__swine_fecal
ASV1812	3	0	0	0	0	0	0	0	0	0	0	0	0	0	0	0	0	0	0	0	k__Bacteria	p__Proteobacteria	c__Gammaproteobacteria	o__Xanthomonadales	f__Xanthomonadaceae	g__	s__
ASV1813	5	0	0	0	0	0	0	0	0	0	0	0	0	0	0	0	0	0	0	0	k__Bacteria	p__Firmicutes	c__Clostridia	o__Lachnospirales	f__Lachnospiraceae	g__Lachnospiraceae_NK4A136_group	s__
ASV1814	0	0	6	0	0	0	0	0	0	0	0	0	0	0	0	1	0	0	0	0	k__Bacteria	p__Actinobacteriota	c__Actinobacteria	o__Corynebacteriales	f__Corynebacteriaceae	g__Corynebacterium	s__
ASV1815	0	0	6	0	0	0	0	0	0	0	0	0	0	0	0	0	0	0	0	0	k__Bacteria	p__Firmicutes	c__Bacilli	o__	f__	g__	s__
ASV1816	0	0	3	0	0	3	0	0	0	0	0	0	0	0	0	0	0	0	0	0	k__Bacteria	p__Firmicutes	c__Clostridia	o__Peptostreptococcales-Tissierellales	f__Anaerovoracaceae	g__Eubacterium_brachy_group	s__
ASV1817	0	0	2	0	0	0	0	0	0	0	0	0	0	0	0	0	0	0	1	0	k__Bacteria	p__Proteobacteria	c__Gammaproteobacteria	o__Burkholderiales	f__Alcaligenaceae	g__Achromobacter	s__
ASV1818	0	0	0	10	0	0	0	0	0	0	0	0	0	0	0	0	0	0	0	0	k__Bacteria	p__Firmicutes	c__Bacilli	o__Lactobacillales	f__	g__	s__
ASV1819	0	0	0	10	0	0	0	0	0	0	0	0	0	0	0	0	0	0	0	0	k__Bacteria	p__Firmicutes	c__Bacilli	o__Lactobacillales	f__Lactobacillaceae	g__Lactobacillus	s__
ASV1820	0	0	0	10	0	0	0	0	0	0	0	0	0	0	0	0	0	0	0	0	k__Bacteria	p__Firmicutes	c__Clostridia	o__Clostridiales	f__Clostridiaceae	g__Sarcina	s__swine_fecal
ASV1821	0	0	0	0	5	0	0	0	0	0	0	0	0	0	0	0	0	0	0	0	k__Bacteria	p__Planctomycetota	c__Phycisphaerae	o__Tepidisphaerales	f__WD2101_soil_group	g__WD2101_soil_group	s__
ASV1822	0	0	0	0	5	0	0	0	0	0	0	0	0	0	0	0	0	0	0	0	k__Bacteria	p__Bacteroidota	c__Bacteroidia	o__Chitinophagales	f__Chitinophagaceae	g__Puia	s__
ASV1823	0	0	0	0	7	0	0	0	0	0	0	0	0	0	0	0	0	0	0	0	k__Bacteria	p__Bacteroidota	c__Bacteroidia	o__Sphingobacteriales	f__Sphingobacteriaceae	g__Mucilaginibacter	s__Mucilaginibacter_ximonensis
ASV1824	0	0	0	0	6	0	0	0	0	0	0	0	0	0	0	0	0	0	0	0	k__Bacteria	p__Firmicutes	c__Bacilli	o__Lactobacillales	f__Streptococcaceae	g__Streptococcus	s__Streptococcus_hyovaginalis
ASV1825	0	0	0	0	6	0	0	0	0	0	0	0	0	0	0	0	0	0	0	0	k__Bacteria	p__Verrucomicrobiota	c__Verrucomicrobiae	o__Pedosphaerales	f__Pedosphaeraceae	g__	s__
ASV1826	0	0	0	0	7	0	0	0	0	0	0	0	0	0	0	0	0	0	0	0	k__Bacteria	p__Bacteroidota	c__Bacteroidia	o__Flavobacteriales	f__Flavobacteriaceae	g__Flavobacterium	s__Flavobacterium_hauense
ASV1827	0	0	0	0	7	0	0	0	0	0	0	0	0	0	0	0	0	0	0	0	k__Bacteria	p__Actinobacteriota	c__Actinobacteria	o__Micrococcales	f__Micrococcaceae	g__	s__
ASV1828	0	0	0	0	6	0	0	0	0	0	0	0	0	0	0	0	0	0	0	0	k__Bacteria	p__Firmicutes	c__Clostridia	o__Lachnospirales	f__Lachnospiraceae	g__Lachnoclostridium	s__
ASV1829	0	0	0	0	6	0	0	0	0	0	0	0	0	0	0	0	0	0	0	0	k__Bacteria	p__Proteobacteria	c__Alphaproteobacteria	o__Sphingomonadales	f__Sphingomonadaceae	g__Sphingomonas	s__
ASV1830	0	0	0	0	7	0	0	0	0	0	0	0	0	0	0	0	0	0	0	0	k__Bacteria	p__Proteobacteria	c__Alphaproteobacteria	o__Sphingomonadales	f__Sphingomonadaceae	g__Sphingomonas	s__
ASV1831	0	0	0	0	7	0	0	0	0	0	0	0	0	0	0	0	0	0	0	0	k__Bacteria	p__Proteobacteria	c__Alphaproteobacteria	o__Reyranellales	f__Reyranellaceae	g__Reyranella	s__
ASV1832	0	0	0	0	3	0	0	0	0	0	0	0	0	0	0	0	0	0	0	0	k__Bacteria	p__Acidobacteriota	c__Acidobacteriae	o__Acidobacteriales	f__	g__	s__
ASV1833	0	0	0	0	7	0	0	0	0	0	0	0	0	0	0	0	0	0	0	0	k__Bacteria	p__Proteobacteria	c__Gammaproteobacteria	o__Burkholderiales	f__Oxalobacteraceae	g__	s__
ASV1834	0	0	0	0	7	0	0	0	0	0	0	0	0	0	0	0	0	0	0	0	k__Bacteria	p__Verrucomicrobiota	c__Verrucomicrobiae	o__Opitutales	f__Opitutaceae	g__Opitutus	s__
ASV1835	0	0	0	0	0	3	0	0	0	0	0	0	0	0	0	0	0	0	0	0	k__Bacteria	p__Proteobacteria	c__Gammaproteobacteria	o__Burkholderiales	f__Neisseriaceae	g__Neisseria	s__
ASV1836	0	0	0	0	0	7	0	0	0	0	0	0	0	0	0	0	0	0	0	0	k__Bacteria	p__Proteobacteria	c__Gammaproteobacteria	o__Burkholderiales	f__Neisseriaceae	g__Conchiformibius	s__Neisseria_canis
ASV1837	0	0	0	0	0	0	3	0	0	0	0	0	0	0	0	0	0	0	0	0	k__Bacteria	p__Proteobacteria	c__Gammaproteobacteria	o__Pasteurellales	f__Pasteurellaceae	g__	s__
ASV1838	0	0	0	0	0	0	0	0	0	0	3	0	0	0	0	0	0	0	0	0	k__Bacteria	p__Patescibacteria	c__Parcubacteria	o__Candidatus_Kaiserbacteria	f__Candidatus_Kaiserbacteria	g__Candidatus_Kaiserbacteria	s__
ASV1839	0	0	0	0	0	0	0	0	0	0	2	0	0	0	0	0	0	0	0	0	k__Bacteria	p__Bacteroidota	c__Bacteroidia	o__Flavobacteriales	f__Flavobacteriaceae	g__Flavobacterium	s__
ASV1840	0	0	0	0	0	0	0	0	0	0	5	0	0	0	0	0	0	0	0	0	k__Bacteria	p__Actinobacteriota	c__Actinobacteria	o__Micrococcales	f__Intrasporangiaceae	g__	s__
ASV1841	0	0	0	0	0	0	0	0	0	0	6	0	0	0	0	0	0	0	0	0	k__Bacteria	p__Firmicutes	c__Clostridia	o__Lachnospirales	f__Lachnospiraceae	g__Eubacterium_hallii_group	s__
ASV1842	0	0	0	0	0	0	0	0	0	0	4	0	0	0	0	0	0	0	0	0	k__Bacteria	p__Firmicutes	c__Clostridia	o__Lachnospirales	f__Lachnospiraceae	g__Blautia	s__
ASV1843	0	0	0	0	0	0	0	0	0	0	5	0	0	0	0	0	0	0	0	0	k__Bacteria	p__Proteobacteria	c__Gammaproteobacteria	o__Xanthomonadales	f__Rhodanobacteraceae	g__Rhodanobacter	s__
ASV1844	0	0	0	0	0	0	0	0	0	0	6	0	0	0	0	0	0	0	0	0	k__Bacteria	p__Acidobacteriota	c__Acidobacteriae	o__Subgroup_2	f__Subgroup_2	g__Subgroup_2	s__
ASV1845	0	0	0	0	0	0	0	0	0	0	4	0	0	0	0	0	0	0	0	0	k__Bacteria	p__Acidobacteriota	c__Acidobacteriae	o__Acidobacteriales	f__Acidobacteriaceae_Subgroup_1	g__	s__
ASV1846	0	0	0	0	0	0	0	0	0	0	5	0	0	0	0	0	0	0	0	0	k__Bacteria	p__Proteobacteria	c__Gammaproteobacteria	o__Burkholderiales	f__Comamonadaceae	g__	s__
ASV1847	0	0	0	0	0	0	0	0	0	0	2	0	0	0	0	0	0	0	0	0	k__Bacteria	p__Verrucomicrobiota	c__Verrucomicrobiae	o__Opitutales	f__Opitutaceae	g__Lacunisphaera	s__
ASV1848	0	0	0	0	0	0	0	0	0	0	0	0	0	0	0	0	0	0	0	4	k__Bacteria	p__Proteobacteria	c__Gammaproteobacteria	o__Enterobacterales	f__Enterobacteriaceae	g__Escherichia-Shigella	s__
ASV1849	0	0	0	0	0	0	0	0	0	0	0	0	0	0	0	0	0	0	0	3	k__Bacteria	p__Firmicutes	c__Bacilli	o__Acholeplasmatales	f__Acholeplasmataceae	g__EUB33-2	s__
ASV1850	0	0	0	0	0	0	0	0	0	0	0	0	0	0	0	0	0	0	0	4	k__Bacteria	p__Bacteroidota	c__Bacteroidia	o__Bacteroidales	f__Rikenellaceae	g__Rikenellaceae_RC9_gut_group	s__
ASV1851	0	0	0	0	0	0	0	0	0	0	0	0	0	0	0	0	0	0	0	4	k__Bacteria	p__Bacteroidota	c__Bacteroidia	o__Bacteroidales	f__Prevotellaceae	g__Prevotella	s__Prevotella_colorans
ASV1852	0	0	0	0	0	0	0	0	0	0	0	0	0	0	0	0	0	0	0	8	k__Bacteria	p__Actinobacteriota	c__Actinobacteria	o__Propionibacteriales	f__Propionibacteriaceae	g__Cutibacterium	s__Cutibacterium_granulosum
ASV1853	0	0	0	0	0	0	0	0	0	0	0	0	0	0	0	0	0	0	0	2	k__Bacteria	p__Firmicutes	c__Clostridia	o__	f__	g__	s__
ASV1854	0	0	0	0	0	0	0	0	0	0	0	0	0	1	0	0	0	0	0	5	k__Bacteria	p__Firmicutes	c__Clostridia	o__Lachnospirales	f__Lachnospiraceae	g__	s__
ASV1855	0	0	0	0	0	0	0	0	0	0	0	0	0	0	0	0	0	0	0	3	k__Bacteria	p__Firmicutes	c__Negativicutes	o__Veillonellales-Selenomonadales	f__Veillonellaceae	g__Veillonella	s__bacterium_RA2114
ASV1856	0	0	0	0	0	0	0	0	0	0	0	0	0	0	0	0	0	0	0	7	k__Bacteria	p__Proteobacteria	c__Gammaproteobacteria	o__Burkholderiales	f__Comamonadaceae	g__	s__
ASV1857	0	0	0	0	0	0	0	0	0	0	0	3	0	0	0	0	0	0	0	0	k__Bacteria	p__Firmicutes	c__Clostridia	o__Lachnospirales	f__Lachnospiraceae	g__Ruminococcus_torques_group	s__
ASV1858	0	0	0	0	0	0	0	0	0	0	0	5	0	0	0	0	0	0	0	0	k__Bacteria	p__Firmicutes	c__Clostridia	o__Christensenellales	f__Christensenellaceae	g__Christensenellaceae_R-7_group	s__
ASV1859	0	0	0	0	0	0	0	0	0	0	0	0	0	0	8	0	0	0	0	0	k__Bacteria	p__Firmicutes	c__Negativicutes	o__Veillonellales-Selenomonadales	f__Veillonellaceae	g__Veillonella	s__bacterium_RA2114
ASV1860	0	0	0	0	0	0	0	0	0	0	0	0	0	0	9	0	0	0	0	0	k__Bacteria	p__Proteobacteria	c__Gammaproteobacteria	o__Pasteurellales	f__Pasteurellaceae	g__Actinobacillus	s__
ASV1861	0	0	0	0	0	0	0	0	0	0	0	0	0	0	7	0	0	0	0	0	k__Bacteria	p__Proteobacteria	c__Gammaproteobacteria	o__Pasteurellales	f__Pasteurellaceae	g__Actinobacillus	s__Actinobacillus_rossii
ASV1862	0	0	0	0	0	0	0	0	0	0	0	0	0	0	0	5	0	0	0	0	k__Bacteria	p__Bacteroidota	c__Bacteroidia	o__Sphingobacteriales	f__Sphingobacteriaceae	g__Pedobacter	s__
ASV1863	0	0	0	0	0	0	0	0	0	0	0	0	0	0	0	6	0	0	0	0	k__Bacteria	p__Firmicutes	c__Bacilli	o__Lactobacillales	f__Lactobacillaceae	g__Lactobacillus	s__
ASV1864	0	0	0	0	0	0	0	0	0	0	0	0	0	0	0	3	0	0	0	0	k__Bacteria	p__Firmicutes	c__Bacilli	o__Lactobacillales	f__Lactobacillaceae	g__Lactobacillus	s__
ASV1865	0	0	0	0	0	0	0	0	0	0	0	0	0	0	0	3	0	0	0	0	k__Bacteria	p__Patescibacteria	c__Parcubacteria	o__	f__	g__	s__
ASV1866	0	0	0	0	0	0	0	0	0	0	0	0	0	0	0	5	0	0	0	0	k__Bacteria	p__Bacteroidota	c__Bacteroidia	o__Bacteroidales	f__Prevotellaceae	g__	s__
ASV1867	0	0	0	0	0	0	0	0	0	0	0	0	0	0	0	4	0	0	0	0	k__Bacteria	p__Bacteroidota	c__Bacteroidia	o__Bacteroidales	f__Prevotellaceae	g__Prevotellaceae_UCG-004	s__
ASV1868	0	0	0	0	0	0	0	0	0	0	0	0	0	0	0	4	0	0	0	0	k__Bacteria	p__Bacteroidota	c__Bacteroidia	o__Bacteroidales	f__	g__	s__
ASV1869	0	0	0	0	0	0	0	0	0	0	0	0	0	0	0	5	0	0	0	0	k__Bacteria	p__Bacteroidota	c__Bacteroidia	o__Bacteroidales	f__Prevotellaceae	g__Prevotella	s__Prevotella_colorans
ASV1870	0	0	0	0	0	0	0	0	0	0	0	0	0	0	0	3	0	0	0	0	k__Bacteria	p__Bacteroidota	c__Kapabacteria	o__Kapabacteriales	f__Kapabacteriales	g__Kapabacteriales	s__
ASV1871	0	0	0	0	0	0	0	0	0	0	0	0	0	0	0	3	0	0	0	0	k__Bacteria	p__Bacteroidota	c__Bacteroidia	o__Flavobacteriales	f__Flavobacteriaceae	g__Capnocytophaga	s__
ASV1872	0	0	0	0	0	0	0	0	0	0	0	0	0	0	0	4	0	0	0	0	k__Bacteria	p__Desulfobacterota	c__Syntrophia	o__Syntrophales	f__Syntrophaceae	g__Syntrophus	s__
ASV1873	0	0	0	0	0	0	0	0	0	0	0	0	0	0	0	2	0	0	0	0	k__Bacteria	p__Actinobacteriota	c__Actinobacteria	o__Corynebacteriales	f__Corynebacteriaceae	g__Corynebacterium	s__Corynebacterium_maris
ASV1874	0	0	0	0	0	0	0	0	0	0	0	0	0	0	0	4	0	0	0	0	k__Bacteria	p__Firmicutes	c__Clostridia	o__Clostridiales	f__Clostridiaceae	g__Clostridium_sensu_stricto_1	s__
ASV1875	0	0	0	0	0	0	0	0	0	0	0	0	0	0	0	1	0	0	0	0	k__Bacteria	p__Proteobacteria	c__Gammaproteobacteria	o__Pseudomonadales	f__Pseudomonadaceae	g__Pseudomonas	s__Pseudomonas_psychrotolerans
ASV1876	0	0	0	0	0	0	0	0	0	0	0	0	0	0	0	4	0	0	0	0	k__Bacteria	p__Proteobacteria	c__Gammaproteobacteria	o__Pseudomonadales	f__Pseudomonadaceae	g__Pseudomonas	s__
ASV1877	0	0	0	0	0	0	0	0	0	0	0	0	0	0	0	2	0	0	0	0	k__Bacteria	p__Proteobacteria	c__Gammaproteobacteria	o__	f__	g__	s__
ASV1878	0	0	0	0	0	0	0	0	0	0	0	0	0	0	0	5	0	0	0	0	k__Bacteria	p__Proteobacteria	c__Gammaproteobacteria	o__Pseudomonadales	f__Moraxellaceae	g__Acinetobacter	s__
ASV1879	0	0	0	0	0	0	0	0	0	0	0	0	0	0	0	3	0	0	0	0	k__Bacteria	p__Firmicutes	c__Clostridia	o__Oscillospirales	f__Oscillospiraceae	g__	s__
ASV1880	0	0	0	0	0	0	0	0	0	0	0	0	0	0	0	3	0	0	0	0	k__Bacteria	p__Firmicutes	c__Clostridia	o__Oscillospirales	f__Oscillospiraceae	g__UCG-005	s__
ASV1881	0	0	0	0	0	0	0	0	0	0	0	0	0	0	0	2	0	0	0	0	k__Bacteria	p__Firmicutes	c__Clostridia	o__Christensenellales	f__Christensenellaceae	g__Christensenellaceae_R-7_group	s__
ASV1882	0	0	0	0	0	0	0	0	0	0	0	0	0	0	0	2	0	0	0	0	k__Bacteria	p__Firmicutes	c__Clostridia	o__Oscillospirales	f__UCG-010	g__UCG-010	s__
ASV1883	0	0	0	0	0	0	0	0	0	0	0	0	0	0	0	3	0	0	0	0	k__Bacteria	p__Proteobacteria	c__Gammaproteobacteria	o__Burkholderiales	f__Rhodocyclaceae	g__Zoogloea	s__Zoogloea_resiniphila
ASV1884	0	0	0	0	0	0	0	0	0	0	0	0	0	0	0	2	0	0	0	0	k__Bacteria	p__Firmicutes	c__Clostridia	o__Oscillospirales	f__Eubacterium_coprostanoligenes_group	g__Eubacterium_coprostanoligenes_group	s__
ASV1885	0	0	0	0	0	0	0	0	0	0	0	0	0	0	0	3	0	0	0	0	k__Bacteria	p__Firmicutes	c__Clostridia	o__Oscillospirales	f__Ruminococcaceae	g__Candidatus_Soleaferrea	s__
ASV1886	0	0	0	0	0	0	0	0	0	0	0	0	0	0	0	3	0	0	0	0	k__Bacteria	p__Firmicutes	c__Bacilli	o__RF39	f__RF39	g__RF39	s__
ASV1887	0	0	0	0	0	0	0	0	0	0	0	0	0	0	0	4	0	0	0	0	k__Bacteria	p__Firmicutes	c__Bacilli	o__RF39	f__RF39	g__RF39	s__
ASV1888	0	0	0	0	0	0	0	0	0	0	0	0	0	0	0	0	0	5	0	0	k__Bacteria	p__Firmicutes	c__Bacilli	o__Erysipelotrichales	f__Erysipelotrichaceae	g__Catenisphaera	s__
ASV1889	0	0	0	0	0	0	0	0	0	0	0	0	0	0	0	0	0	1	0	0	k__Bacteria	p__Planctomycetota	c__Planctomycetes	o__Pirellulales	f__Pirellulaceae	g__p-1088-a5_gut_group	s__
ASV1890	0	0	0	0	0	0	0	0	0	0	0	0	0	0	0	0	0	3	0	0	k__Bacteria	p__Firmicutes	c__Clostridia	o__Oscillospirales	f__Oscillospiraceae	g__UCG-005	s__
ASV1891	0	0	0	0	0	0	0	0	0	0	0	0	0	0	0	0	0	1	0	0	k__Bacteria	p__Firmicutes	c__Clostridia	o__Peptostreptococcales-Tissierellales	f__Anaerovoracaceae	g__Family_XIII_AD3011_group	s__
ASV1892	0	0	0	0	0	0	0	0	0	0	0	0	0	0	0	0	0	1	0	0	k__Bacteria	p__Firmicutes	c__Clostridia	o__Lachnospirales	f__Lachnospiraceae	g__Marvinbryantia	s__
ASV1893	0	0	0	0	0	0	0	0	0	0	0	0	0	0	0	0	0	3	0	0	k__Bacteria	p__Firmicutes	c__Clostridia	o__Christensenellales	f__Christensenellaceae	g__Christensenellaceae_R-7_group	s__
ASV1894	0	0	0	0	0	0	0	0	0	0	0	0	0	0	0	0	0	3	0	0	k__Bacteria	p__Firmicutes	c__Clostridia	o__Christensenellales	f__Christensenellaceae	g__Christensenellaceae_R-7_group	s__
ASV1895	0	0	0	0	0	0	0	0	0	0	0	0	0	0	0	0	0	1	0	0	k__Bacteria	p__Actinobacteriota	c__Coriobacteriia	o__Coriobacteriales	f__Coriobacteriaceae	g__Collinsella	s__
ASV1896	0	0	0	0	0	0	0	0	0	0	0	0	0	0	0	0	0	0	4	0	k__Bacteria	p__Firmicutes	c__Clostridia	o__Clostridia_UCG-014	f__Clostridia_UCG-014	g__Clostridia_UCG-014	s__Clostridiales_bacterium
ASV1897	0	0	0	0	0	0	0	0	0	0	0	0	0	0	0	0	0	0	3	0	k__Bacteria	p__Cyanobacteria	c__Vampirivibrionia	o__Gastranaerophilales	f__Gastranaerophilales	g__Gastranaerophilales	s__
ASV1898	0	0	0	0	0	0	0	0	0	0	0	0	0	0	0	0	0	0	5	0	k__Bacteria	p__Proteobacteria	c__Gammaproteobacteria	o__Enterobacterales	f__Enterobacteriaceae	g__Escherichia-Shigella	s__
ASV1899	0	0	0	0	0	0	0	0	0	0	0	0	0	0	0	0	0	0	4	0	k__Bacteria	p__Verrucomicrobiota	c__Chlamydiae	o__Chlamydiales	f__Chlamydiaceae	g__Chlamydia	s__Chlamydia_suis
ASV1900	0	0	0	0	0	0	0	0	0	0	0	0	0	0	0	0	0	0	5	0	k__Bacteria	p__Actinobacteriota	c__Actinobacteria	o__Corynebacteriales	f__Corynebacteriaceae	g__Corynebacterium	s__Corynebacterium_maris
ASV1902	1	0	0	0	0	0	0	0	0	0	0	0	0	0	0	0	0	0	0	0	k__Bacteria	p__Actinobacteriota	c__Actinobacteria	o__Pseudonocardiales	f__Pseudonocardiaceae	g__Kutzneria	s__
ASV1903	2	0	0	0	0	0	0	0	0	0	0	0	0	0	0	0	0	0	0	0	k__Bacteria	p__Cyanobacteria	c__Cyanobacteriia	o__Chloroplast	f__Chloroplast	g__Chloroplast	s__
ASV1904	4	0	0	0	0	0	0	0	0	0	0	0	0	0	0	0	0	0	0	0	k__Bacteria	p__Firmicutes	c__Clostridia	o__Peptostreptococcales-Tissierellales	f__Peptostreptococcales-Tissierellales	g__Anaerococcus	s__
ASV1905	3	0	0	0	0	0	0	0	0	0	0	0	0	0	0	0	0	0	0	0	k__Bacteria	p__Acidobacteriota	c__Acidobacteriae	o__Acidobacteriales	f__	g__	s__
ASV1906	1	0	0	0	0	0	0	0	0	0	0	0	0	0	0	0	0	0	0	0	k__Bacteria	p__Acidobacteriota	c__Acidobacteriae	o__Acidobacteriales	f__	g__	s__
ASV1907	3	0	0	0	0	0	0	0	0	0	0	0	0	0	0	0	0	0	0	0	k__Bacteria	p__Firmicutes	c__Clostridia	o__Oscillospirales	f__Ruminococcaceae	g__Anaerofilum	s__
ASV1908	0	0	0	0	0	0	0	0	0	4	0	0	0	0	0	0	0	0	0	0	k__Bacteria	p__Actinobacteriota	c__Actinobacteria	o__Corynebacteriales	f__Corynebacteriaceae	g__Corynebacterium	s__
ASV1909	0	0	0	0	0	0	0	0	0	2	0	0	0	0	0	0	0	0	0	0	k__Bacteria	p__Proteobacteria	c__Alphaproteobacteria	o__Sphingomonadales	f__Sphingomonadaceae	g__	s__
ASV1910	0	4	0	0	0	0	0	0	0	0	0	0	0	0	0	0	0	0	0	0	k__Bacteria	p__Proteobacteria	c__Gammaproteobacteria	o__Burkholderiales	f__Neisseriaceae	g__Neisseria	s__
ASV1911	0	0	6	0	0	0	0	0	0	0	0	0	0	0	0	0	0	0	0	0	k__Bacteria	p__Proteobacteria	c__Alphaproteobacteria	o__Rhizobiales	f__Xanthobacteraceae	g__	s__
ASV1912	0	0	0	9	0	0	0	0	0	0	0	0	0	0	0	0	0	0	0	0	k__Bacteria	p__Firmicutes	c__Negativicutes	o__Veillonellales-Selenomonadales	f__Selenomonadaceae	g__Mitsuokella	s__
ASV1913	0	0	0	9	0	0	0	0	0	0	0	0	0	0	0	0	0	0	0	0	k__Bacteria	p__Firmicutes	c__Bacilli	o__Lactobacillales	f__Lactobacillaceae	g__Lactobacillus	s__
ASV1914	0	0	0	0	6	0	0	0	0	0	0	0	0	0	0	0	0	0	0	0	k__Bacteria	p__Actinobacteriota	c__Actinobacteria	o__Micrococcales	f__Micrococcaceae	g__Rothia	s__
ASV1915	0	0	0	0	3	0	0	0	0	0	0	0	0	0	0	0	0	0	0	0	k__Bacteria	p__Proteobacteria	c__Alphaproteobacteria	o__Sphingomonadales	f__Sphingomonadaceae	g__Novosphingobium	s__
ASV1916	0	0	0	0	5	0	0	0	0	0	0	0	0	0	0	0	0	0	0	0	k__Bacteria	p__Proteobacteria	c__Gammaproteobacteria	o__KF-JG30-C25	f__KF-JG30-C25	g__KF-JG30-C25	s__
ASV1917	0	0	0	0	5	0	0	0	0	0	0	0	0	0	0	0	0	0	0	0	k__Bacteria	p__Proteobacteria	c__Gammaproteobacteria	o__Enterobacterales	f__Enterobacteriaceae	g__Escherichia-Shigella	s__
ASV1918	0	0	0	0	0	3	0	0	0	0	0	0	0	0	0	0	0	0	0	0	k__Bacteria	p__Patescibacteria	c__Saccharimonadia	o__Saccharimonadales	f__Saccharimonadaceae	g__TM7x	s__
ASV1919	0	0	0	0	0	5	0	0	1	0	0	0	0	0	0	0	0	0	0	0	k__Bacteria	p__Actinobacteriota	c__Actinobacteria	o__Micrococcales	f__Micrococcaceae	g__	s__
ASV1920	0	0	0	0	0	2	0	0	0	0	0	0	0	0	0	0	0	0	0	0	k__Bacteria	p__Firmicutes	c__Clostridia	o__Oscillospirales	f__Ruminococcaceae	g__Ruminococcus	s__
ASV1921	0	0	0	0	0	4	0	0	0	0	0	0	0	0	0	0	0	0	0	0	k__Bacteria	p__Proteobacteria	c__Gammaproteobacteria	o__Pseudomonadales	f__Moraxellaceae	g__Moraxella	s__
ASV1922	0	0	0	0	0	5	0	0	0	0	0	0	0	0	0	0	0	0	0	0	k__Bacteria	p__Firmicutes	c__Clostridia	o__Oscillospirales	f__Ruminococcaceae	g__Subdoligranulum	s__
ASV1923	0	0	0	0	0	0	1	0	0	0	0	0	0	2	0	0	0	0	0	0	k__Bacteria	p__Firmicutes	c__Bacilli	o__Lactobacillales	f__Lactobacillaceae	g__Lactobacillus	s__
ASV1924	0	0	0	0	0	0	3	0	0	0	2	0	0	0	0	0	0	0	0	0	k__Bacteria	p__Firmicutes	c__Clostridia	o__Clostridiales	f__Clostridiaceae	g__Clostridium_sensu_stricto_1	s__
ASV1925	0	0	0	0	0	0	7	0	0	0	0	0	0	0	0	0	0	0	0	0	k__Bacteria	p__Proteobacteria	c__Gammaproteobacteria	o__Pasteurellales	f__Pasteurellaceae	g__Pasteurella	s__Pasteurella_aerogenes
ASV1926	0	0	0	0	0	0	0	4	0	0	0	0	0	0	0	0	0	0	0	0	k__Bacteria	p__Firmicutes	c__Bacilli	o__Lactobacillales	f__Enterococcaceae	g__Enterococcus	s__
ASV1927	0	0	0	0	0	0	0	5	0	0	0	0	0	0	0	0	0	0	0	0	k__Bacteria	p__Proteobacteria	c__Gammaproteobacteria	o__Burkholderiales	f__Burkholderiaceae	g__Lautropia	s__
ASV1928	0	0	0	0	0	0	0	0	5	0	0	0	0	0	0	0	0	0	0	0	k__Bacteria	p__Bacteroidota	c__Bacteroidia	o__Flavobacteriales	f__Flavobacteriaceae	g__Flavobacterium	s__
ASV1929	0	0	0	0	0	0	0	0	2	0	0	0	0	0	0	0	0	0	0	0	k__Bacteria	p__Firmicutes	c__Bacilli	o__RF39	f__RF39	g__RF39	s__
ASV1930	0	0	0	0	0	0	0	0	0	0	6	0	0	0	0	0	0	0	0	0	k__Bacteria	p__Patescibacteria	c__Parcubacteria	o__Candidatus_Kaiserbacteria	f__Candidatus_Kaiserbacteria	g__Candidatus_Kaiserbacteria	s__
ASV1931	0	0	0	0	0	0	0	0	0	0	2	0	0	0	0	0	0	0	0	0	k__Bacteria	p__Bacteroidota	c__Bacteroidia	o__Chitinophagales	f__Chitinophagaceae	g__Flavisolibacter	s__
ASV1932	0	0	0	0	0	0	0	0	0	0	7	0	0	0	0	0	0	0	0	0	k__Bacteria	p__Bacteroidota	c__Bacteroidia	o__Chitinophagales	f__Chitinophagaceae	g__	s__
ASV1933	0	0	0	0	0	0	0	0	0	0	3	0	0	0	0	0	0	0	0	0	k__Bacteria	p__Bacteroidota	c__Bacteroidia	o__Flavobacteriales	f__Flavobacteriaceae	g__Flavobacterium	s__
ASV1934	0	0	0	0	0	0	0	0	0	0	4	0	0	0	0	0	0	0	0	0	k__Bacteria	p__Chloroflexi	c__Ktedonobacteria	o__Ktedonobacterales	f__JG30-KF-AS9	g__JG30-KF-AS9	s__
ASV1935	0	0	0	0	0	0	0	0	0	0	4	0	0	0	0	0	0	0	0	0	k__Bacteria	p__Proteobacteria	c__Gammaproteobacteria	o__Xanthomonadales	f__Rhodanobacteraceae	g__Rhodanobacter	s__
ASV1936	0	0	0	0	0	0	0	0	0	0	6	0	0	0	0	0	0	0	0	0	k__Bacteria	p__Proteobacteria	c__Alphaproteobacteria	o__Rhizobiales	f__Devosiaceae	g__Devosia	s__
ASV1937	0	0	0	0	0	0	0	0	0	0	5	0	0	0	0	0	0	0	0	0	k__Bacteria	p__Proteobacteria	c__Gammaproteobacteria	o__KF-JG30-C25	f__KF-JG30-C25	g__KF-JG30-C25	s__
ASV1938	0	0	0	0	0	0	0	0	0	0	4	0	0	0	0	0	0	0	0	0	k__Bacteria	p__Proteobacteria	c__Gammaproteobacteria	o__Gammaproteobacteria_Incertae_Sedis	f__	g__Acidibacter	s__
ASV1939	0	0	0	0	0	0	0	0	0	0	2	0	0	0	0	0	0	0	0	0	k__Bacteria	p__Proteobacteria	c__Alphaproteobacteria	o__Rhodospirillales	f__Rhodospirillaceae	g__	s__
ASV1940	0	0	0	0	0	0	0	0	0	0	3	0	0	0	0	0	0	0	0	0	k__Bacteria	p__Actinobacteriota	c__Thermoleophilia	o__Gaiellales	f__	g__	s__
ASV1941	0	0	0	0	0	0	0	0	0	0	2	0	0	0	0	0	0	0	0	0	k__Bacteria	p__Acidobacteriota	c__Acidobacteriae	o__Acidobacteriales	f__	g__	s__
ASV1942	0	0	0	0	0	0	0	0	0	0	0	0	0	0	0	0	0	0	0	6	k__Bacteria	p__Bacteroidota	c__Bacteroidia	o__Bacteroidales	f__Prevotellaceae	g__Prevotella	s__
ASV1943	0	0	0	0	0	0	0	0	0	0	0	0	0	0	0	0	0	0	0	5	k__Bacteria	p__Firmicutes	c__Clostridia	o__Oscillospirales	f__Oscillospiraceae	g__	s__
ASV1944	0	0	0	0	0	0	0	0	0	0	0	0	0	0	0	0	0	0	0	5	k__Bacteria	p__Bacteroidota	c__Bacteroidia	o__Bacteroidales	f__Bacteroidaceae	g__Bacteroides	s__
ASV1945	0	0	0	0	0	0	0	0	0	0	0	0	0	0	0	0	0	0	0	5	k__Bacteria	p__Bacteroidota	c__Bacteroidia	o__Bacteroidales	f__Prevotellaceae	g__Prevotellaceae_NK3B31_group	s__
ASV1946	0	0	0	0	0	0	0	0	0	0	0	0	0	0	0	0	0	0	0	7	k__Bacteria	p__Proteobacteria	c__Gammaproteobacteria	o__Pseudomonadales	f__Pseudomonadaceae	g__Pseudomonas	s__
ASV1947	0	0	0	0	0	0	0	0	0	0	0	0	0	0	0	0	0	0	0	3	k__Bacteria	p__Proteobacteria	c__Gammaproteobacteria	o__Xanthomonadales	f__Xanthomonadaceae	g__Stenotrophomonas	s__
ASV1948	0	0	0	0	0	0	0	0	0	0	0	0	0	0	0	0	0	0	0	7	k__Bacteria	p__Proteobacteria	c__Gammaproteobacteria	o__Pseudomonadales	f__Moraxellaceae	g__Acinetobacter	s__
ASV1949	0	0	0	0	0	0	0	0	0	0	0	0	0	0	0	0	0	0	0	2	k__Bacteria	p__Firmicutes	c__Clostridia	o__Lachnospirales	f__Lachnospiraceae	g__	s__
ASV1950	0	0	0	0	0	0	0	0	0	0	0	0	0	0	0	0	0	0	0	5	k__Bacteria	p__Desulfobacterota	c__Desulfovibrionia	o__Desulfovibrionales	f__Desulfovibrionaceae	g__	s__
ASV1951	0	0	0	0	0	0	0	0	0	0	0	0	0	0	0	0	0	0	0	4	k__Bacteria	p__Firmicutes	c__Clostridia	o__Peptostreptococcales-Tissierellales	f__Peptostreptococcales-Tissierellales	g__Anaerococcus	s__
ASV1952	0	0	0	0	0	0	0	0	0	0	0	0	0	0	0	0	0	0	0	5	k__Bacteria	p__Proteobacteria	c__Gammaproteobacteria	o__Burkholderiales	f__Rhodocyclaceae	g__Methyloversatilis	s__
ASV1953	0	0	0	0	0	0	0	0	0	0	0	0	8	0	0	0	0	0	0	0	k__Bacteria	p__Bacteroidota	c__Bacteroidia	o__Bacteroidales	f__Prevotellaceae	g__	s__
ASV1954	0	0	0	0	0	0	0	0	0	0	0	0	4	0	0	0	0	0	1	0	k__Bacteria	p__Firmicutes	c__Clostridia	o__Peptostreptococcales-Tissierellales	f__Anaerovoracaceae	g__Family_XIII_AD3011_group	s__
ASV1955	0	0	0	0	0	0	0	0	0	0	0	0	0	3	0	0	0	0	0	0	k__Archaea	p__Euryarchaeota	c__Methanobacteria	o__Methanobacteriales	f__Methanobacteriaceae	g__Methanobrevibacter	s__archaeon_enrichment
ASV1956	0	0	0	0	0	0	0	0	0	0	0	0	0	0	5	0	0	0	0	0	k__	p__	c__	o__	f__	g__	s__
ASV1957	0	0	0	0	0	0	0	0	0	0	0	0	0	0	6	0	0	0	0	0	k__Bacteria	p__Campilobacterota	c__Campylobacteria	o__Campylobacterales	f__Campylobacteraceae	g__Campylobacter	s__
ASV1958	0	0	0	0	0	0	0	0	0	0	0	0	0	0	5	0	0	0	0	0	k__Bacteria	p__Patescibacteria	c__Saccharimonadia	o__Saccharimonadales	f__Saccharimonadales	g__Saccharimonadales	s__TM7_phylum
ASV1959	0	0	0	0	0	0	0	0	0	0	0	0	0	0	6	0	0	0	0	0	k__Bacteria	p__Firmicutes	c__Clostridia	o__Clostridiales	f__Clostridiaceae	g__Clostridium_sensu_stricto_1	s__
ASV1960	0	0	0	0	0	0	0	0	0	0	0	0	0	0	7	0	0	0	0	0	k__Bacteria	p__Proteobacteria	c__Gammaproteobacteria	o__Burkholderiales	f__T34	g__T34	s__
ASV1961	0	0	0	0	0	0	0	0	0	0	0	0	0	0	0	2	0	1	0	0	k__Bacteria	p__Firmicutes	c__Bacilli	o__RF39	f__RF39	g__RF39	s__wallaby_gut
ASV1962	0	0	0	0	0	0	0	0	0	0	0	0	0	0	0	2	0	1	0	0	k__Bacteria	p__Spirochaetota	c__Spirochaetia	o__Spirochaetales	f__Spirochaetaceae	g__Treponema	s__Treponema_porcinum
ASV1963	0	0	0	0	0	0	0	0	0	0	0	0	0	0	0	4	0	0	0	0	k__Bacteria	p__Patescibacteria	c__Saccharimonadia	o__Saccharimonadales	f__Saccharimonadales	g__Saccharimonadales	s__
ASV1964	0	0	0	0	0	0	0	0	0	0	0	0	0	0	0	4	0	0	0	0	k__Bacteria	p__Proteobacteria	c__Alphaproteobacteria	o__Rhizobiales	f__Hyphomicrobiaceae	g__Pedomicrobium	s__
ASV1965	0	0	0	0	0	0	0	0	0	0	0	0	0	0	0	1	0	0	0	0	k__Bacteria	p__Cyanobacteria	c__Vampirivibrionia	o__Gastranaerophilales	f__Gastranaerophilales	g__Gastranaerophilales	s__
ASV1966	0	0	0	0	0	0	0	0	0	0	0	0	0	0	0	2	0	0	0	0	k__Bacteria	p__Cyanobacteria	c__Vampirivibrionia	o__Gastranaerophilales	f__Gastranaerophilales	g__Gastranaerophilales	s__
ASV1967	0	0	0	0	0	0	0	0	0	0	0	0	0	0	0	1	0	0	0	0	k__Bacteria	p__Proteobacteria	c__Gammaproteobacteria	o__Aeromonadales	f__Succinivibrionaceae	g__Succinivibrio	s__
ASV1968	0	0	0	0	0	0	0	0	0	0	0	0	0	0	0	2	0	0	0	0	k__Bacteria	p__Firmicutes	c__Clostridia	o__Clostridia_UCG-014	f__Clostridia_UCG-014	g__Clostridia_UCG-014	s__
ASV1969	0	0	0	0	0	0	0	0	0	0	0	0	0	0	0	1	0	0	0	0	k__Bacteria	p__Acidobacteriota	c__Blastocatellia	o__Pyrinomonadales	f__Pyrinomonadaceae	g__RB41	s__
ASV1970	0	0	0	0	0	0	0	0	0	0	0	0	0	0	0	2	0	0	0	0	k__Bacteria	p__Firmicutes	c__Clostridia	o__Oscillospirales	f__Ruminococcaceae	g__	s__
ASV1971	0	0	0	0	0	0	0	0	0	0	0	0	0	0	0	2	0	0	0	0	k__Bacteria	p__Firmicutes	c__Clostridia	o__Clostridiales	f__Clostridiaceae	g__Sarcina	s__
ASV1972	0	0	0	0	0	0	0	0	0	0	0	0	0	0	0	5	0	0	0	0	k__Bacteria	p__Proteobacteria	c__Gammaproteobacteria	o__Pseudomonadales	f__Moraxellaceae	g__Moraxella	s__
ASV1973	0	0	0	0	0	0	0	0	0	0	0	0	0	0	0	4	0	0	0	0	k__Bacteria	p__Firmicutes	c__Clostridia	o__Oscillospirales	f__UCG-010	g__UCG-010	s__
ASV1974	0	0	0	0	0	0	0	0	0	0	0	0	0	0	0	2	0	0	0	0	k__Bacteria	p__Firmicutes	c__Clostridia	o__Oscillospirales	f__UCG-010	g__UCG-010	s__
ASV1975	0	0	0	0	0	0	0	0	0	0	0	0	0	0	0	1	0	0	0	0	k__Bacteria	p__Firmicutes	c__Clostridia	o__Oscillospirales	f__Oscillospiraceae	g__UCG-005	s__
ASV1976	0	0	0	0	0	0	0	0	0	0	0	0	0	0	0	3	0	0	0	0	k__Bacteria	p__Proteobacteria	c__Alphaproteobacteria	o__Rhodospirillales	f__	g__	s__
ASV1977	0	0	0	0	0	0	0	0	0	0	0	0	0	0	0	0	6	0	0	0	k__Bacteria	p__Firmicutes	c__Bacilli	o__Erysipelotrichales	f__Erysipelotrichaceae	g__	s__
ASV1978	0	0	0	0	0	0	0	0	0	0	0	0	0	0	0	0	6	0	0	0	k__Bacteria	p__Firmicutes	c__Clostridia	o__Clostridia_UCG-014	f__Clostridia_UCG-014	g__Clostridia_UCG-014	s__
ASV1979	0	0	0	0	0	0	0	0	0	0	0	0	0	0	0	0	6	0	0	0	k__Bacteria	p__Firmicutes	c__Clostridia	o__Lachnospirales	f__Lachnospiraceae	g__Eubacterium_hallii_group	s__
ASV1980	0	0	0	0	0	0	0	0	0	0	0	0	0	0	0	0	5	0	0	0	k__Bacteria	p__Desulfobacterota	c__Desulfovibrionia	o__Desulfovibrionales	f__Desulfovibrionaceae	g__Desulfovibrio	s__bacterium
ASV1981	0	0	0	0	0	0	0	0	0	0	0	0	0	0	0	0	0	2	0	0	k__Bacteria	p__Firmicutes	c__Clostridia	o__	f__	g__	s__
ASV1982	0	0	0	0	0	0	0	0	0	0	0	0	0	0	0	0	0	2	0	0	k__Bacteria	p__Firmicutes	c__Clostridia	o__Monoglobales	f__Monoglobaceae	g__Monoglobus	s__
ASV1983	0	0	0	0	0	0	0	0	0	0	0	0	0	0	0	0	0	1	0	0	k__Bacteria	p__Firmicutes	c__Clostridia	o__Monoglobales	f__Monoglobaceae	g__Monoglobus	s__
ASV1984	0	0	0	0	0	0	0	0	0	0	0	0	0	0	0	0	0	5	0	0	k__Bacteria	p__Firmicutes	c__Bacilli	o__RF39	f__RF39	g__RF39	s__
ASV1985	0	0	0	0	0	0	0	0	0	0	0	0	0	0	0	0	0	6	0	0	k__Bacteria	p__Firmicutes	c__Bacilli	o__RF39	f__RF39	g__RF39	s__
ASV1986	0	0	0	0	0	0	0	0	0	0	0	0	0	0	0	0	0	5	0	0	k__Bacteria	p__Firmicutes	c__Bacilli	o__RF39	f__RF39	g__RF39	s__
ASV1987	0	0	0	0	0	0	0	0	0	0	0	0	0	0	0	0	0	0	6	0	k__Bacteria	p__Patescibacteria	c__Saccharimonadia	o__Saccharimonadales	f__Saccharimonadales	g__Saccharimonadales	s__
ASV1988	0	0	0	0	0	0	0	0	0	0	0	0	0	0	0	0	0	0	4	0	k__Bacteria	p__Bacteroidota	c__Bacteroidia	o__Bacteroidales	f__Prevotellaceae	g__Prevotellaceae_NK3B31_group	s__
ASV1989	3	0	0	0	0	0	0	0	0	0	0	0	0	0	0	0	0	0	0	0	k__Bacteria	p__Planctomycetota	c__Phycisphaerae	o__Tepidisphaerales	f__WD2101_soil_group	g__WD2101_soil_group	s__
ASV1990	2	0	0	0	0	0	0	0	0	0	0	0	0	0	0	0	0	0	0	0	k__Bacteria	p__Proteobacteria	c__Alphaproteobacteria	o__Rhodospirillales	f__Rhodospirillaceae	g__	s__
ASV1991	3	0	0	0	0	0	0	0	0	0	0	0	0	0	0	0	0	0	0	0	k__Bacteria	p__Firmicutes	c__Clostridia	o__Oscillospirales	f__Ruminococcaceae	g__Ruminococcus	s__
ASV1992	0	0	0	0	0	0	0	0	0	4	0	0	0	0	0	0	0	0	0	0	k__Bacteria	p__Proteobacteria	c__Gammaproteobacteria	o__Burkholderiales	f__Burkholderiaceae	g__Burkholderia-Caballeronia-Paraburkholderia	s__
ASV1993	0	5	0	0	0	0	0	0	0	0	0	0	0	0	0	0	0	0	0	0	k__Bacteria	p__Proteobacteria	c__Gammaproteobacteria	o__Pseudomonadales	f__Moraxellaceae	g__	s__
ASV1994	0	6	0	0	0	0	0	0	0	0	0	0	0	0	0	0	0	0	0	0	k__Bacteria	p__Proteobacteria	c__Gammaproteobacteria	o__Pasteurellales	f__Pasteurellaceae	g__Actinobacillus	s__
ASV1995	0	3	0	0	0	0	0	0	0	0	0	0	0	0	0	0	0	0	0	0	k__Bacteria	p__Proteobacteria	c__Gammaproteobacteria	o__Pseudomonadales	f__Moraxellaceae	g__	s__
ASV1996	0	2	0	0	0	0	0	0	0	0	0	0	0	0	0	0	0	0	0	0	k__Bacteria	p__Firmicutes	c__Negativicutes	o__Veillonellales-Selenomonadales	f__Veillonellaceae	g__Veillonella	s__
ASV1997	0	0	4	0	0	0	0	0	0	0	0	0	0	0	0	0	0	0	0	0	k__Bacteria	p__Bacteroidota	c__Bacteroidia	o__Flavobacteriales	f__Flavobacteriaceae	g__Galbibacter	s__Galbibacter_marinus
ASV1998	0	0	5	0	0	0	1	0	0	0	0	0	0	0	0	0	0	0	0	0	k__Bacteria	p__Actinobacteriota	c__Actinobacteria	o__Propionibacteriales	f__Propionibacteriaceae	g__	s__
ASV1999	0	0	0	8	0	0	0	0	0	0	0	0	0	0	0	0	0	0	0	0	k__Bacteria	p__Firmicutes	c__Bacilli	o__	f__	g__	s__
ASV2000	0	0	0	8	0	0	0	0	0	0	0	0	0	0	0	0	0	0	0	0	k__Bacteria	p__Firmicutes	c__Bacilli	o__Lactobacillales	f__Streptococcaceae	g__Lactococcus	s__Lactococcus_raffinolactis
ASV2001	0	0	0	0	7	0	0	0	0	0	0	0	0	0	0	0	0	0	0	0	k__Bacteria	p__Planctomycetota	c__Phycisphaerae	o__Tepidisphaerales	f__WD2101_soil_group	g__WD2101_soil_group	s__
ASV2002	0	0	0	0	6	0	0	0	0	0	0	0	0	0	0	0	0	0	0	0	k__Bacteria	p__Planctomycetota	c__Phycisphaerae	o__Tepidisphaerales	f__WD2101_soil_group	g__WD2101_soil_group	s__
[truncated: 1,293 more rows]
